# Supplementary material for: Analysis of Bos taurus and Sus scrofa X and Y chromosome transcriptome highlights reproductive driver genes
Source: Oncotarget. 2017 Apr 13;8(33):54416–33. doi: 10.18632/oncotarget.17081 (PMC5589591; doi:10.18632/oncotarget.17081)
Supplement: Supplementary file 2 [file oncotarget-08-54416-s002.xls]

## Sheet: GSE47139-common
Gene	X1	X2	X3	X4	Y1	Y2	Y3	Y4
ABAT	2.51522	0.960945	-0.636538	-1.48392	6.407	-2.62307	1.35032	5.42288
ABCB1	4.56586	0.5207	5.46821	4.9522	4.69304	6.05821	0.966682	3.03361
ACACA	5.24192	3.95918	1.67672	6.1124	6.62541	6.12637	3.68011	4.62167
ACADS	12.2828	12.5573	11.8142	12.3664	13.3215	12.9508	12.5242	11.8966
ACE	8.97053	9.35934	10.0085	9.53087	8.79316	10.044	10.7451	8.4498
ACO2	16.2396	16.658	15.8679	17.4766	16.8564	15.9839	16.4184	17.784
ACR	6.6439	6.14531	5.96724	7.4733	4.11437	5.08116	7.60244	7.19598
ACVR2	2.26523	7.63722	5.46821	5.43749	6.80042	-0.301616	4.44614	7.22149
ACVR2B	8.66361	7.65684	6.51072	4.73286	7.6322	2.25712	7.2564	3.33349
ADAM2	4.12299	-4.59646	4.22642	4.8989	3.10465	4.54951	5.05031	4.15724
ADM	15.4057	13.9102	15.0679	14.7738	15.5933	14.6871	15.3499	14.9861
ADRB1	0.753771	2.37874	6.36133	2.29043	3.48142	0.521932	0.273825	6.27049
ADRB2	-1.4676	-0.300904	0.748419	1.36534	0.27792	4.49048	1.52449	0.773013
ADRB3	-2.6325	-1.01864	-1.45718	-1.48392	-1.48954	-0.638794	-2.6325	-1.50506
AGC1	3.43013	5.34576	4.16084	3.80064	0	1.83744	3.68011	3.69106
AGER	1.1649	4.47988	-0.636538	4.16884	-1.48954	-2.62307	-1.4676	-2.6997
AGRP	-0.3027	6.48906	5.7477	-1.03612	3.8928	-1.46234	0	0.991361
AHCY	11.3074	11.8731	12.335	13.7635	10.9402	13.096	12.2628	13.9363
AHR	1.84404	1.67869	-1.01745	0.762154	4.32029	-0.638794	5.59059	-1.05088
AIF1	11.7196	11.032	10.9339	10.513	11.4014	12.0453	11.8246	11.2026
ALB	7.16296	3.40977	4.70296	2.29043	6.27444	3.66693	0.966682	0.280816
ALCAM	3.43013	3.49503	3.80822	4.02711	1.87162	1.83744	-4.6239	5.7751
ALOX15	1.99141	6.21097	5.5509	6.47807	1.18232	5.52937	5.90148	6.81351
AMBN	4.12299	10.162	9.7212	9.21995	4.69304	11.0279	10.0192	9.61076
AMBP	8.70555	2.50029	3.22743	6.88543	8.15674	1.34548	1.35032	8.31273
AMELX	-0.64109	1.97959	-2.61381	-1.03612	-0.650676	-1.98427	4.3212	0
AMY2B	13.6045	13.2969	13.3244	13.2165	14.3165	13.2872	13.5639	13.5358
ANPEP	19.1398	20.1851	19.4737	21.0818	20.6256	20.261	19.1192	20.7546
ANXA1	21.8574	21.4105	21.6493	21.2165	21.5406	21.6093	21.9661	22.3986
ANXA2	21.6295	21.9394	21.7291	22.3205	22.1171	22.3027	22.1966	23.3648
APCS	4.50662	-4.59646	-1.01745	-2.01356	-1.04005	0	-0.64109	0
APOA1	16.7558	18.4289	18.419	18.7203	16.7798	18.7996	17.1656	19.449
APOB	-0.3027	-6.57605	3.1339	-3.49748	1.87162	-4.60734	-2.6325	-2.04225
APOC3	2.26523	-1.01864	5.82278	1.54145	3.29911	3.66693	2.6325	2.186
APOE	8.30402	8.25474	6.00225	3.37889	7.71612	2.12395	7.11508	7.46512
APP	21.1793	21.7863	21.5647	21.5002	21.3913	21.6808	21.407	22.5213
APTX	6.37576	3.32189	5.11117	4.61664	-2.67186	0.96322	6.24805	5.81631
AQP1	6.9409	7.28107	4.02498	4.49559	0	7.11355	6.43754	4.9687
ARNT	3.34172	3.40977	3.40578	-3.49748	3.81504	2.84338	3.68011	6.08967
ARPP-19	17.633	17.3711	16.9524	17.5987	17.3228	17.9406	17.1503	18.1136
ARR3	7.13912	7.28107	7.54847	7.4733	8.49228	7.84621	7.27929	7.24678
ART3	5.90148	0.5207	-1.97727	4.55675	4.51262	6.19295	4.89773	1.19464
ART4	6.6722	7.25867	4.09372	6.71779	6.30815	7.06544	3.25051	3.23688
ART5	7.09083	7.4959	8.64375	8.36392	9.39773	8.04249	8.36716	8.41612
ATP1A1	23.508	23.7292	23.3533	23.7929	24.5763	23.6576	23.7828	24.4357
ATP2B1	17.4058	17.5203	16.9688	17.8721	17.6858	17.3714	17.1795	18.138
ATP5I	12.6146	11.6404	15.7149	12.5148	11.9096	13.8471	11.3629	13.258
ATP5L	5.93808	5.97424	7.44548	7.80805	6.27444	7.18424	6.99175	7.64649
ATP6V1H	14.5971	14.8811	15.8003	15.061	15.165	14.6905	15.8133	14.9124
AURKB	10.2145	10.1863	9.45403	9.69023	10.981	10.3601	9.77162	9.18653
AVP	1.68871	2.50029	7.31677	1.17785	1.71396	6.75842	3.15631	5.81631
AVPR2	4.38435	4.65302	5.89593	3.72104	8.24431	7.65529	8.03657	5.22961
APON	9.09439	7.14396	8.99348	9.0056	10.4816	7.59544	10.0192	7.57978
B2M	10.2552	10.7616	10.6348	10.6721	10.8428	10.473	10.3741	10.5501
B3GAT3	13.1253	11.9654	13.1023	13.4608	14.0439	12.6395	13.6471	12.7637
BAT1	14.9684	14.6286	14.8481	14.6036	15.7329	14.8016	15.3223	14.8156
BAX	10.655	11.5667	10.2144	10.5898	11.0609	11.5539	11.2621	11.9533
BCL2L1	5.93808	6.24324	8.04826	6.5703	6.47109	7.25322	5.33313	1.89112
BGLAP	7.85582	7.59755	6.94212	8.38019	8.42819	7.08959	6.99175	6.98354
BGN	1.52449	8.81483	10.0509	10.0859	8.1389	12.1744	6.07999	12.0485
BHMT	-0.64109	-0.300904	3.65399	5.20497	4.69304	1.51903	0.273825	0.991361
BID	11.6706	11.731	11.8457	12.1575	11.8401	11.8055	11.5597	11.9634
BIRC5	6.37576	8.10825	10.2064	8.6289	7.47927	9.58978	8.97053	10.7789
BMP15	6.83642	4.92012	0.271881	5.05596	-0.307226	5.65121	5.42154	1.73182
BZRP	13.8533	13.7595	13.9801	13.421	13.6339	14.0466	13.5175	15.0917
C1QA	8.50436	7.93615	5.2047	6.50914	8.1029	8.53263	7.54065	7.46512
C1QB	15.1903	15.1015	14.9886	14.2474	15.2349	16.0446	14.3336	15.2473
C1R	15.2747	16.1612	16.2858	15.5053	15.3937	16.9271	15.563	17.2527
C1S	14.9289	15.8356	15.609	14.033	14.8208	16.5058	14.4953	15.8901
C2	7.5614	4.81626	7.27254	5.00455	7.45675	8.32159	7.3911	8.76691
C3	20.0411	21.1232	19.6234	21.556	20.0781	21.0742	21.7268	23.9747
C4BPA	11.993	12.9875	12.6325	11.6516	12.4421	13.5051	12.2948	13.3514
C7	6.6439	6.8741	8.47339	6.91246	6.91152	8.61851	3.91008	8.64413
CACNA2D1	9.7524	9.93342	9.56592	10.1395	10.2655	10.7738	9.46892	10.1461
CACNB4	7.32454	7.91835	6.53968	9.21995	7.61084	7.95493	6.88914	7.73316
CALB3	7.13912	7.12045	6.78788	8.78831	4.11437	8.60438	4.79131	9.93133
CALM1	11.3849	12.1416	12.2931	11.506	12.3591	11.7494	12.2182	11.3874
CAMK2D	14.7602	14.8561	14.6638	14.9515	14.8244	14.7852	14.2802	15.4031
CAMK2G	10.872	11.9741	11.2932	10.2863	11.1957	11.1411	11.1517	10.9771
CAPN1	13.3926	13.6728	14.0138	13.7686	14.1024	13.8335	14.0174	14.3864
CAPN2	18.6321	18.9541	18.975	19.175	19.2941	18.9866	19.5458	20.3434
CAPN3	0	5.67726	0.271881	0.977434	3.2035	4.71962	-0.64109	6.12674
CAPNS1	7.11508	9.41272	9.73063	9.26816	8.1029	7.67497	7.04172	10.275
CAR-XI	3.98281	8.15792	6.23592	5.77467	8.26151	5.22314	6.9409	8.43301
CART	10.0454	7.1904	9.24981	10.8853	9.38609	8.36814	8.88054	9.98152
CASP1	10.5909	10.9591	10.246	10.4895	10.5684	10.9037	10.1564	10.9984
CASP3	10.8325	10.7616	10.6688	10.544	10.9878	10.4582	11.6706	11.1762
CAST	6.07999	6.57605	6.07099	7.0181	7.27007	7.16087	6.5278	6.84254
CAV1	14.4222	15.1145	14.4325	14.7047	13.285	15.3181	13.4517	16.2062
CBR1	0	4.65302	-1.97727	3.09293	-1.48954	3.96855	-2.6325	-1.50506
CCL21	6.8629	3.73652	4.02498	5.96712	3.48142	5.61117	2.95809	7.93928
CCL3L1	3.5159	2.94053	3.03719	2.66178	4.04237	3.32976	3.91008	2.92645
CCNB1	9.55281	11.5417	12.0366	11.2637	7.65341	11.824	12.3186	12.3972
CCR1	6.70023	7.73404	6.96703	5.77467	7.43406	7.7332	6.46795	7.93928
CCR5	10.7383	8.66765	9.50543	9.15853	9.1682	9.08587	9.54245	9.37587
CCR7	7.23332	1.67869	6.29932	2.54319	1.87162	2.84338	2.13158	4.15724
CCR9	8.27192	7.09675	8.3539	8.42848	7.17204	7.23041	8.23945	7.85855
CD2	6.6722	5.67726	7.54847	4.67533	7.50161	2.50621	7.66293	0.537181
CD34	10.9683	10.3661	10.8012	10.8369	11.2882	11.0521	9.92997	11.7034
CD3D	1.35032	3.81269	7.20488	8.39638	8.74996	6.38387	4.6808	8.16898
CD3E	7.23332	7.8643	8.27658	8.71693	6.56466	6.96671	9.11853	7.48842
CD3G	7.45615	6.76928	6.78788	7.45104	6.56466	7.84621	6.96644	5.7751
CD3Z	3.68011	5.2565	4.35322	5.43749	1.18232	6.35292	0.966682	5.89703
CD4	3.98281	-3.43848	0.748419	3.63921	-0.650676	-1.46234	-0.64109	-0.310428
CD45	-1.02472	-0.637285	4.59108	1.36534	-0.650676	3.23887	4.19059	-3.54731
CD69	6.83642	6.84825	7.54847	7.33711	6.59519	5.17659	6.34436	7.01094
CD86	8.44419	10.9157	10.0677	10.7948	9.6105	11.4822	9.76202	11.9634
CD8A	8.73318	8.90469	8.58809	8.49163	9.19323	8.91307	9.87507	8.49959
CD9	22.2564	22.0332	22.0939	22.3499	22.7439	21.8693	22.8093	23.1242
CD97	15.3361	15.5691	15.2545	15.3386	15.8073	15.7833	16.024	15.0969
CDC2	7.62275	10.3737	11.5181	10.0404	6.5338	10.7805	10.8589	10.284
CDH5	7.13912	9.07634	8.8689	7.12004	6.77197	9.12158	9.02072	8.85575
CDKN2B	1.35032	1.3423	2.93709	1.54145	0	-0.638794	2.51522	2.57943
CEBPA	-2.6325	6.0439	4.09372	3.555	3.653	4.17558	7.66293	5.42288
CENTA1	3.05891	7.36895	7.33862	4.02711	3.39169	2.84338	8.30402	3.137
CGA	5.05031	6.24324	6.26779	3.555	5.87536	7.13731	6.04516	1.19464
CHCHD3	12.8926	12.8129	12.5566	12.4275	12.8816	12.6602	12.8503	13.2514
CHGA	3.59918	0.749297	3.95454	2.41956	5.79655	2.84338	6.00991	5.32783
CHGB	8.51921	7.25867	7.31677	7.6034	8.08474	7.57521	7.87441	8.84113
CHRM1	7.7993	3.88687	4.09372	6.25075	5.54645	3.41785	7.85582	5.17924
CHRNA1	7.18661	3.32189	8.09874	3.09293	7.65341	2.50621	8.27192	7.09167
CKM	10.8915	13.2002	12.7882	11.0452	9.58882	11.6776	10.4432	11.2288
CLIC1	19.0075	19.239	18.7216	18.9693	19.2178	18.9356	19.6488	19.9433
CLU	24.2298	23.7256	23.9302	24.2165	25.1863	23.8736	24.5984	25.2684
CNN2	8.41363	10.5281	9.59568	9.1336	8.19208	9.61976	8.74689	9.3141
COL10A1	6.21521	-0.637285	6.39184	5.05596	1.18232	2.25712	7.13912	2.92645
COL1A1	2.51522	4.65302	5.42594	6.99205	0.27792	4.77415	0.273825	6.63306
COL2A1	3.43013	4.47988	3.73215	2.54319	3.8928	2.73535	4.9495	3.5177
COL4A3	4.6239	5.79228	4.02498	1.70749	4.57401	-4.60734	7.16296	4.55964
COMP	7.16296	5.67726	5.01446	8.17861	6.62541	4.93177	6.99175	3.5177
COX7A1	16.3532	15.5234	14.8993	16.3521	14.0931	15.3705	15.636	16.1244
CPT1B	8.50436	8.39408	9.21618	8.6289	8.9733	9.19169	7.87441	8.16898
CREB1	4.73658	8.0915	8.42917	7.76826	4.75079	4.98244	8.019	7.57978
CRHR1	4.38435	3.49503	4.70296	0	-1.48954	-0.301616	0.273825	-1.05088
CRISP-1	0.966682	1.51544	0.748419	0.529634	1.37051	-1.02105	0.753771	1.19464
CRSP8	11.6854	12.3683	11.9514	11.2637	13.2011	12.4126	12.6252	12.4921
CS	15.2004	15.7792	15.1154	16.0731	15.7049	15.7683	15.8562	16.624
CSF2	-1.02472	0.5207	-2.61381	-0.306067	-1.04005	-2.62307	4.84501	-2.04225
CSN2	5.24192	6.39934	7.96207	7.19421	3.48142	4.93177	4.9495	5.27913
CSN3	-0.64109	-2.61687	2.11645	-1.48392	3.10465	5.08116	2.6325	0
CSPG2	2.13158	5.55741	0.52009	0.977434	3.653	5.08116	2.13158	0
CTGF	11.6457	15.5703	15.2382	15.9785	10.3672	15.8887	15.6323	17.8169
CTLA4	6.28051	5.71611	1.34073	0	2.67186	4.03924	1.1649	-0.657456
CTSD	15.1047	15.8887	15.5435	15.825	15.8445	15.7379	15.5257	15.7851
CTSH	12.8535	14.0533	13.5552	15.0998	13.198	14.6769	13.245	17.3095
CTSK	15.9747	15.8843	15.99	16.5213	16.2023	16.5468	15.7434	16.9331
CXCL2	14.0086	15.3303	13.1735	14.2431	13.3366	15.0086	13.5175	16.0845
CXCR4	10.4583	10.6746	9.32676	8.41247	9.43237	11.2444	10.2714	11.4059
CXCR6	8.08865	7.23609	6.13811	8.59895	7.79769	7.23041	8.50436	7.83802
CYB5	20.9344	20.2972	19.8426	20.7704	21.1528	20.3844	19.6608	21.0342
CYP11A1	4.44614	4.0297	0.748419	4.16884	3.2035	3.74537	-0.64109	4.91363
CYP1A1	6.88914	2.37874	-4.59108	5.39245	3.653	0.521932	4.12299	2.04225
CYP2E1	1.52449	3.88687	-0.636538	4.55675	6.71423	4.36865	1.35032	-1.50506
CYP51	16.0403	17.9625	15.7264	17.8285	16.247	18.1078	15.8997	18.1368
COX5B	17.6871	17.7394	17.2756	17.5885	17.5894	18.4825	17.3011	18.8396
DAD1	20.3616	21.064	20.4686	21.474	21.0296	21.1823	20.8955	21.9794
DAF	17.463	16.0401	17.0358	18.6431	16.7547	16.1051	15.8826	17.0183
DBI	18.0682	18.316	17.5494	18.9506	17.6545	18.7859	17.7372	19.2002
DCN	19.0801	19.9427	20.394	19.3984	18.5321	21.0278	19.2056	21.4124
DDC	10.3034	10.8333	10.9339	10.5517	9.78855	10.7134	11.9974	10.4329
DIO1	1.52449	2.25179	3.40578	2.99099	2.2991	4.43021	5.54925	0.773013
DLST	15.1611	15.4541	15.3519	15.1601	15.4685	15.4417	15.2761	15.6819
DMP1	4.3212	6.27515	6.78788	3.28666	1.54729	0.751071	4.44614	2.186
DNASE1	8.8411	9.86202	9.76804	7.12004	9.76816	8.00779	9.61415	8.56471
DNASE2	12.7569	12.7838	12.3725	13.3161	13.509	13.3229	12.3655	12.752
DNMT1	9.89349	8.85369	8.83043	9.57423	8.87768	8.54712	9.8191	9.28902
DPYD	13.7256	13.9276	14.1209	13.6704	13.4948	13.8312	13.4861	13.9154
DSTN	15.7506	16.4856	15.7103	15.5551	15.4656	16.4624	15.3402	16.0031
ECE1	8.7194	6.00929	7.15887	7.687	2.89627	6.67624	7.11508	4.08449
EDN1	9.15437	9.42328	8.58809	8.46022	8.69134	8.41395	9.39345	8.94199
EDNRA	9.13053	9.68492	8.77833	8.83031	7.56764	9.22611	8.51921	9.30159
EEF1A1	25.1869	25.5051	25.2124	25.2682	26.0166	25.7606	25.8706	26.5031
EEF1G	21.9158	22.272	21.7101	22.1219	22.1532	22.8614	21.805	23.1381
EGF	8.81449	8.07465	9.17072	8.50721	9.556	9.27138	9.08224	7.77555
EGFR	18.548	18.1158	17.3618	19.0334	19.7782	18.2982	17.8146	19.0501
EIF4GI	8.39822	9.42328	9.30498	9.54177	9.36267	9.98332	8.86745	9.08034
ELA2	8.1058	7.61745	8.03122	7.06952	6.99215	8.25833	7.5614	7.79652
ENG	7.11508	7.55732	6.62483	6.31754	5.58965	8.30591	6.55727	6.37388
ENPEP	11.6804	12.4644	11.9034	10.4974	10.5684	12.2862	10.2794	10.9842
ENSA	12.0972	11.109	11.0191	10.9597	11.4014	11.7635	11.4282	11.881
EPO	0	0.2722	-1.97727	-2.66178	-2.02118	-1.46234	-1.4676	-1.05088
EPOR	4.56586	7.61745	2.37595	2.66178	3.96854	6.75842	4.56586	3.33349
ESR1	13.1133	14.111	13.2921	14.8006	14.1185	14.0339	13.2564	14.5786
ETFB	14.4693	14.5701	14.1749	15.0495	14.528	14.5466	13.8832	15.2105
F12	9.11853	7.79059	5.3395	8.39638	8.61638	8.54712	8.99573	6.40755
F2	8.48944	7.73404	8.18096	7.72791	8.2096	8.00779	8.51921	9.48389
F5	3.68011	6.30671	-1.45718	6.21678	5.3203	5.57056	5.54925	6.40755
F9	5.93808	5.34576	4.41457	4.09884	3.653	5.88035	4.3212	2.04225
FABP1	3.83545	5.75445	0	3.95356	4.75079	6.22567	-0.3027	-3.54731
FABP2	5.09943	3.04075	4.41457	2.88534	5.45809	-2.62307	2.26523	-0.657456
FABP4	4.38435	1.8331	0.52009	-2.66178	5.75633	7.99028	5.82686	1.73182
FABP7	4.50662	-1.97959	-2.61381	-0.306067	1.87162	4.71962	2.39294	4.29757
FADD	11.2848	10.8653	10.5442	10.1039	9.96593	9.85806	9.8191	10.9486
FASN	7.7993	6.99993	5.2047	6.60041	7.83763	2.38437	4.89773	7.17024
FATE	8.1398	7.47513	6.70752	6.28434	3.10465	7.13731	5.00035	1.89112
FAU	5.1952	3.04075	3.22743	6.5703	5.36695	4.30573	1.68871	6.16334
FBN1	10.8391	11.773	12.6325	11.9797	10.3755	13.1254	11.7147	13.0722
FCER1G	9.95704	9.19293	9.14772	8.67325	9.7373	10.0181	8.42895	8.41612
FCGRT	20.4158	19.8443	20.074	21.0613	21.2118	19.9422	20.5457	21.4027
FCNB	4.89773	0.2722	1.67672	-0.64822	3.48142	6.59162	0.273825	6.69445
FDX1	10.2714	10.0031	10.9339	10.7948	11.0079	10.495	10.7655	10.615
FGF2	5.24192	3.73652	4.35322	6.28434	6.80042	3.04795	1.35032	4.15724
FGFR2	11.2678	11.2347	11.3842	10.1395	11.4073	10.8589	11.5954	11.2996
FGG	3.98281	3.57782	4.75729	-1.03612	3.2035	3.23887	5.90148	7.62442
FGL2	11.6903	11.4343	10.5654	11.0775	10.4575	10.1779	11.2045	10.9486
FHL3	9.7524	10.2659	10.2223	9.58497	9.8088	9.96576	9.70379	10.3637
FLK-1	7.04172	-0.300904	0	1.70749	-0.307226	0.96322	1.1649	4.49628
FMOD	12.7022	13.748	14.2512	13.2652	12.7337	14.9536	12.8006	14.5173
FN1	2.26523	6.66047	6.33049	2.15529	9.64272	5.12928	5.86441	3.42703
FOXP3	0.523809	5.02034	0.748419	0.977434	4.91746	3.41785	3.83545	-1.05088
FSHB	7.01685	5.30148	6.84023	5.61097	4.75079	2.25712	5.67152	6.05214
FSHR	4.6808	5.2565	-1.45718	4.67533	-1.04005	-3.44662	0.273825	5.42288
FST	9.80967	8.81483	9.02982	8.81638	8.42819	8.51806	9.44756	8.62842
FTH1	23.5508	23.2522	23.1007	23.528	23.674	23.9466	23.6125	24.6281
FTL	15.3799	15.3922	15.1296	15.5661	15.8912	15.5501	15.3195	16.5543
FUT1	12.7022	12.0591	13.0143	13.2833	12.3337	12.4126	12.7297	11.3936
FUT8	9.04548	9.26066	8.09874	9.98491	8.01091	7.86462	8.22308	9.56526
GAL	4.6239	4.09852	5.11117	-1.48392	5.75633	0	1.35032	5.51496
GALM	16.2375	15.8412	15.6894	16.0879	15.9667	16.2801	15.9547	16.6972
GATA4	2.13158	2.72889	0.271881	-2.01356	-1.48954	3.74537	1.1649	-1.50506
GCG	0.523809	5.75445	4.53345	5.77467	0.765042	4.77415	1.68871	0.773013
GCM1	7.85582	0	8.3539	6.21678	8.17446	0.521932	5.86441	5.73331
GDF8	3.43013	-2.61687	3.88232	0	-0.650676	4.98244	5.33313	0
GDF9	13.4517	12.9325	13.0703	12.744	13.669	12.8464	13.2421	12.629
GDI2	17.8088	18.6726	17.8854	18.3072	18.4706	18.798	17.9887	18.8933
GFAP	10.1227	10.3737	9.90412	9.88996	10.0414	9.75564	8.81449	8.99812
GFPT1	4.3212	-1.01864	4.96485	6.21678	4.80741	5.48758	5.09943	4.91363
GGTA1	14.2198	12.6131	13.6016	15.2576	13.2542	13.2928	12.4648	15.0527
GH	4.05376	8.27056	6.65267	8.07232	7.45675	4.49048	5.90148	7.60219
GHR	4.19059	8.69498	9.26093	6.21678	7.43406	8.4887	7.47751	9.03952
GHRHR	11.7678	11.9913	11.8725	11.4557	11.3602	10.8846	11.5078	11.7365
GLRB	6.58644	8.54132	8.83043	9.36226	8.53943	9.56962	9.13053	7.29672
GLTP	12.4497	12.9602	12.4316	12.9057	12.4827	13.0694	11.8479	13.1716
GLUL	10.7451	12.0296	13.0262	14.16	11.4363	12.0453	13.3653	14.6611
GNAI1	6.6439	6.0439	5.85959	5.30022	6.30815	0.96322	4.05376	4.74195
GNAI2	18.0094	17.9354	18.5228	18.8269	18.7161	18.0278	18.3261	18.8495
GNB2L1	12.8371	9.96846	12.5285	12.8013	12.5465	11.1586	12.4459	13.4817
GNRHR	2.26523	1.51544	-1.97727	-2.01356	-1.04005	3.32976	-1.02472	1.56341
GOT2	17.6355	18.2573	17.9266	18.4621	17.9621	18.1485	18.1063	18.7845
GPI	19.0928	18.3717	19.0014	18.5206	19.469	18.3551	19.5645	19.1958
GPRC5B	15.3867	14.9565	14.6986	16.0139	16.1131	14.6203	13.8137	16.2622
GPRK7	7.5614	6.30671	6.36133	4.8446	8.41194	6.25802	6.04516	5.89703
GPX1	19.1618	19.6573	17.9924	20.248	19.2386	20.5116	18.4609	22.4073
GPX3	7.47751	7.82768	8.22917	7.09489	7.22147	7.77137	8.73318	8.16898
GPX4	11.2335	11.6452	11.4571	9.91877	12.1723	11.0701	11.3074	9.53066
GSTA2	10.1815	10.0962	5.50985	13.1324	9.69565	10.2586	7.64291	12.0926
GUCY1B3	8.50436	8.54132	7.15887	8.38019	6.37442	6.29	6.88914	6.75458
GUCY2C	7.89289	6.07811	7.40321	8.24737	7.91592	7.53432	8.63531	6.50632
GULO	5.14771	5.67726	4.91436	0.529634	5.79655	-0.301616	4.05376	-0.310428
H3F3A	23.5851	23.5707	23.5671	23.8946	23.9873	23.8984	24.0824	24.4363
HADHA	14.1119	14.7241	14.4162	14.326	14.4796	14.8097	14.5448	15.0899
HAS3	10.0454	10.3048	10.9216	10.9597	10.9878	10.3059	10.7315	11.5438
HBXIP	7.54065	8.25474	7.72497	7.0181	8.84978	8.30591	8.74689	8.4498
HCRT	10.3193	8.28629	6.76135	5.7346	8.63152	8.72916	6.37576	5.128
HCRTR1	3.05891	0	2.72569	0.276871	7.19686	3.89607	-0.64109	4.0099
HIF1A	0.273825	-0.300904	4.64757	0	0.27792	-0.638794	-0.3027	0.537181
HMBS	10.0801	10.4993	9.08938	10.3114	8.90532	10.3447	8.91946	9.7754
HMGB2	17.7408	16.7218	17.7426	17.6405	17.0446	17.0386	17.1429	17.3087
HMGCS2	9.76202	8.0577	8.72526	8.84418	9.65338	9.07387	8.31993	8.94199
HMOX1	6.88914	5.47462	5.25035	9.33902	8.7208	10.298	10.0192	10.1366
HP	11.2792	10.2422	3.88232	7.78823	9.54497	11.2274	11.9168	15.1577
HPD	-0.64109	-1.97959	-6.56835	0.977434	-1.48954	-1.46234	0.273825	0.991361
HPRT1	16.5005	16.6235	17.0884	16.9574	16.1523	16.9815	16.8633	17.4549
HSD11B2	9.65434	10.7418	9.21618	10.8989	10.2913	8.72916	9.39345	10.6628
HSD17B4	16.2153	16.804	16.1392	17.5362	16.0259	17.0424	16.4022	17.4478
HSPE1	20.1406	19.9413	20.5378	20.5585	20.1154	20.5542	20.5297	21.4134
HTR1B	-3.45901	-4.59646	3.40578	-0.306067	-2.67186	-3.44662	2.39294	-2.6997
HVEC	6.88914	1.3423	0.959819	6.31754	2.42872	0.521932	4.19059	3.77406
HYAL1	2.39294	7.8643	6.73456	0.529634	5.45809	0	7.302	5.22961
HYAL2	10.5327	12.2572	11.8096	11.7448	10.1779	12.1127	10.4127	12.3127
HYAL3	7.68281	7.73404	0.959819	7.49539	6.56466	7.23041	1.84404	1.38479
IBSP	4.19059	6.33792	4.47463	5.56856	1.18232	-0.638794	-1.4676	4.08449
IDH2	18.9121	19.3248	19.2158	19.3936	19.0522	19.3722	19.5092	19.8318
IFNAR1	15.0747	14.6893	14.0555	15.4489	15.1294	14.4927	14.2842	16.0682
IFNB1	-1.4676	-4.59646	4.02498	3.09293	2.16345	-3.44662	-2.6325	4.9687
IFNG	3.25051	4.09852	5.85959	3.37889	1.18232	5.65121	6.21521	7.17024
IGF1	8.48944	8.89202	8.79145	3.87811	4.18464	4.93177	9.36049	7.83802
IGF1R	11.3297	9.98583	11.452	10.6499	10.5993	9.88536	11.412	10.4414
IGF2	-0.64109	-1.45889	0.748419	-2.66178	-0.650676	4.24139	1.35032	-2.04225
IGFALS	2.51522	0.2722	0.959819	1.36534	0.531641	2.94749	0.966682	1.38479
IGFBP1	4.50662	6.17833	7.15887	5.20497	7.17204	7.408	7.43463	2.186
IGFBP3	7.70256	6.36879	7.58865	7.31377	7.93517	7.04107	7.54065	9.08034
IGFBP5	10.8192	10.4993	11.7313	10.0859	11.5328	11.0461	11.5026	10.6628
IL-18RA	6.28051	7.28107	5.63126	6.25075	5.0235	3.50331	6.182	4.22824
IL10RB	12.814	12.1457	12.5285	12.7906	13.248	11.9146	13.4437	12.8363
IL12A	2.95809	2.94053	1.51367	3.95356	1.71396	-2.62307	3.5159	2.81526
IL12B	-2.6325	-1.45889	-1.45718	-0.306067	-2.02118	-1.46234	0.753771	-2.6997
IL12RB2	6.9409	8.3637	9.21618	8.47597	7.65341	8.66051	9.5734	8.49959
IL15	14.9001	14.2852	13.3137	14.4511	15.5245	14.2528	13.8946	14.4613
IL16	7.54065	7.25867	3.22743	2.88534	6.56466	6.38387	4.44614	7.44165
IL17	0.753771	4.0297	3.65399	3.28666	-2.67186	-1.98427	5.14771	4.91363
IL18	11.4868	10.4112	10.2064	10.0587	10.9878	11.2556	9.99272	12.3217
IL1A	7.7993	9.05244	5.50985	8.58386	8.57046	7.408	5.24192	7.44165
IL1B	1.84404	5.2565	5.85959	3.09293	3.00232	3.41785	5.82686	-0.310428
IL1RN	5.33313	4.97067	6.89163	6.47807	5.27288	3.58629	6.61531	7.0381
IL2	6.6722	6.0439	2.83335	7.51732	7.14701	5.44517	7.7993	8.29514
IL21	2.51522	3.88687	3.1339	4.67533	4.69304	-2.62307	4.9495	5.73331
IL2RA	5.05031	0.960945	1.51367	4.73286	-0.307226	3.32976	1.1649	2.186
IL2RG	8.23945	7.02445	9.08938	7.74816	8.08474	7.42944	4.79131	8.27745
IL4	0.523809	0.749297	-1.45718	-2.01356	2.42872	-2.62307	3.91008	-0.310428
IL4R	2.95809	2.72889	2.83335	0.529634	3.2035	2.38437	3.15631	3.137
IL6	5.63134	7.73404	6.68023	6.31754	5.67418	7.06544	6.6439	6.92794
IMPA1	8.66361	8.82784	9.48499	9.64858	8.66159	10.0095	9.41521	10.1835
INHA	3.43013	5.43231	6.78788	6.28434	8.60115	8.19363	8.86745	7.5572
INHBA	15.7863	15.5072	15.6998	15.5865	15.6754	15.6365	16.2846	16.007
INHBB	7.3911	7.1904	6.03682	4.02711	5.22468	5.61117	6.58644	0
IRAK1	6.28051	6.48906	7.31677	6.77475	6.5338	5.61117	3.15631	2.45403
IRF1	15.6435	15.1231	14.3924	15.2178	15.6673	15.2438	14.8888	15.8127
IRF3	18.231	18.8659	18.9926	19.0734	19.1205	18.879	19.9628	20.0789
ITGA2	3.98281	-0.637285	6.26779	1.36534	-1.04005	-0.301616	3.98281	1.73182
ITGAV	15.0656	13.3212	15.1182	15.8524	15.3788	13.4639	15.2349	16.3938
ITM2B	23.1501	23.09	22.7235	23.146	23.4976	23.0478	22.982	23.6158
ITPR1	0.753771	-1.01864	0.52009	0.529634	6.20582	1.83744	-0.3027	-1.05088
JUP	11.0431	10.0458	11.0666	10.6275	11.4189	10.1033	11.2678	11.4242
KCNB2	3.83545	1.97959	5.15832	4.30398	5.22468	1.34548	-1.4676	-1.05088
KCNE1	7.45615	-0.300904	0.52009	2.29043	0.27792	4.60734	1.84404	4.80029
KCNMA1	5.05031	7.90045	7.58865	6.53988	4.25325	6.64831	7.2564	7.79652
KIT	12.657	11.9086	10.2064	12.4636	12.7705	11.6337	10.9173	12.2718
KLK1	2.85361	2.11893	4.47463	4.73286	3.81504	2.94749	4.50662	4.15724
KNG	10.0801	8.0577	9.38048	8.59895	8.58584	8.66051	9.32715	8.36488
KPNA2	10.0541	10.8074	10.4725	11.5553	9.57792	11.0999	11.4497	11.5613
LALBA	5.28789	3.04075	3.88232	7.04392	5.87536	6.70389	6.21521	5.27913
LBP	3.75883	-2.61687	2.11645	-1.48392	1.18232	4.60734	5.46474	5.128
LDLR	1.84404	2.11893	2.93709	0.977434	0.981137	1.83744	1.84404	2.92645
LEPR	3.5159	0.5207	-0.300551	3.19141	2.78623	4.54951	3.34172	3.137
LGALS4	8.1398	6.82217	6.89163	6.83062	6.65532	5.52937	7.06638	4.0099
LHB	14.6624	15.0002	15.9626	15.4116	15.8355	13.7944	16.6389	14.9788
LHCGR	1.99141	1.3423	0	5.85319	6.27444	5.03223	-1.99141	3.85479
LHX3	3.98281	2.94053	5.63126	2.99099	4.80741	6.12637	6.96644	4.29757
LIF	-1.4676	4.70847	-0.300551	-1.48392	6.20582	-0.301616	4.6239	3.03361
LIPE	-1.02472	0	2.83335	0.529634	0.765042	-1.02105	3.34172	0
LPL	9.40435	10.5988	10.246	10.7014	8.7208	11.0096	8.97053	9.89055
LTB4DH	13.6768	13.1118	13.0907	13.6652	13.7951	12.907	13.3378	13.9776
MAOA	14.6077	15.3169	15.541	14.4671	14.6666	15.2646	15.0397	15.536
MAOB	12.2385	12.6846	12.2233	12.9565	12.1678	11.604	13.7376	13.765
MB	1.35032	0.2722	2.93709	-0.64822	-0.650676	0.272845	-1.99141	-0.310428
MBL2	2.26523	-0.300904	3.22743	5.56856	2.2991	-1.46234	0.753771	-0.657456
MBP	5.93808	6.24324	6.53968	5.61097	7.27007	6.12637	5.82686	6.30536
MC2R	5.24192	4.92012	5.25035	5.15614	5.17568	-0.638794	4.25664	5.60425
MC4R	2.26523	1.8331	2.49736	4.16884	4.25325	2.84338	4.73658	-0.657456
MCP	12.9087	11.5266	11.3471	13.3632	12.5426	11.3604	11.0736	14.4285
MDH2	15.3097	16.1968	15.4626	16.4566	15.4988	16.4815	15.4775	16.8102
MFGE8	11.9619	11.9481	10.8077	10.9057	11.8601	12.2745	10.7992	11.3376
MGP	20.7579	22.1999	20.4836	20.8579	20.5006	21.4731	18.2859	21.8904
MGST1	22.2642	22.0448	21.646	22.3572	22.5303	22.1239	22.1364	23.1273
MIF	18.7438	19.4962	18.7176	19.3797	19.025	19.4251	19.2048	20.3579
MITF	7.66293	8.64006	8.04826	7.1697	3.2035	8.29014	6.88914	6.44084
MLN	5.24192	6.21097	7.18197	2.99099	5.67418	5.91681	6.6722	3.5177
MMP1	4.12299	1.51544	1.83095	-3.49748	-2.67186	-1.98427	-4.6239	7.44165
MMP20	1.35032	1.15799	2.49736	-2.66178	-1.04005	0.96322	-1.02472	-0.310428
MMP3	5.59059	4.23138	4.16084	2.77571	2.89627	-1.02105	3.25051	3.03361
MMP7	8.27192	10.1782	8.30776	10.9057	9.1556	9.96576	11.5287	16.8297
MRLC2	17.6883	17.7446	17.4556	17.7503	17.2764	18.1053	17.1348	18.5642
MTHFR	5.37767	-0.300904	0.271881	0.762154	2.67186	3.50331	1.68871	-0.310428
MTP	6.5278	5.86646	5.3395	6.68889	6.65532	5.22314	3.75883	6.50632
MTR	7.16296	5.02034	6.26779	8.01768	3.2035	5.88035	1.35032	2.32306
MUC1	6.8629	7.21334	6.86604	7.21852	5.5026	6.0925	6.70023	8.01785
MUT	10.6409	10.3433	9.81412	11.3409	10.1868	10.9665	10.8192	11.068
MX1	6.40682	6.63261	5.89593	5.7346	4.86295	-2.62307	7.3469	6.19949
MX2	13.9309	15.5679	14.9706	16.3058	14.871	16.0287	15.6939	17.1801
MYC	13.5562	13.7526	13.4138	13.4552	12.6701	14.0146	13.1103	14.3752
MYD88	-1.4676	-3.43848	3.49094	3.95356	-3.51073	1.68266	2.13158	4.74195
MYF6	2.51522	-2.61687	4.91436	5.69397	4.38582	3.96855	6.00991	0.280816
MYH7	10.1481	11.3389	12.4823	10.6647	9.90799	11.3495	12.7022	11.5438
MYL1	4.6239	5.86646	6.53968	4.8446	5.75633	2.73535	3.59918	5.17924
MYOC	6.31261	5.34576	8.53132	8.2132	7.52379	6.56285	8.98316	3.42703
MYOD1	-4.6239	-4.59646	-4.59108	-1.03612	-1.04005	-2.62307	-4.6239	-4.74195
NFKBIA	16.3338	15.3974	16.2839	15.4	16.0402	15.628	16.3308	15.4095
NGB	9.39345	10.0031	8.53132	10.3775	9.59968	10.1533	10.0016	9.63325
NOS3	9.72333	9.50637	10.989	9.18325	9.8088	9.98332	9.8191	9.88027
NPC1	11.2678	11.9654	11.2103	11.8401	12.5896	11.7588	11.9708	12.0287
NPC2	4.89773	3.73652	4.22642	5.43749	6.27444	5.88035	6.58644	7.62442
NPL	11.539	11.268	10.2302	10.6125	10.3589	10.6862	10.7519	11.5261
NPPA	3.15631	6.45947	5.7477	5.3467	7.01854	6.41449	5.24192	1.19464
NPPC	0.523809	-0.300904	1.83095	5.15614	2.2991	3.04795	3.05891	2.57943
NPY2R	1.99141	5.55741	-1.45718	6.25075	-1.04005	-3.44662	6.70023	1.73182
OAS1	11.2621	13.3104	13.1452	14.7881	11.0079	14.0466	13.3872	16.3299
OCLN	8.15665	8.3637	7.46637	6.80282	7.77751	7.63548	8.38274	7.60219
OPN1SW	-1.4676	-1.01864	1.51367	0.276871	-2.02118	-0.638794	-2.6325	-4.74195
OPTC	8.15665	8.20674	8.8689	10.022	8.41194	8.22616	9.70379	9.251
OSTF1	17.7563	16.9805	17.5299	17.4524	17.5171	17.4531	17.6312	18.2273
OTC	-1.4676	0.2722	0.52009	0.529634	-1.48954	0.521932	0.966682	-0.657456
OVGP1	25.2626	25.8297	25.541	25.1938	26.65	25.9268	26.1697	26.3929
OXTR	7.09083	6.8741	7.25016	7.406	6.99215	6.75842	6.182	7.17024
P2RY2	6.00991	7.23609	7.89119	6.1124	8.22701	4.71962	-2.6325	4.74195
PAFAH1B1	16.2244	16.1721	16.1611	16.0197	16.0462	16.2272	16.5652	16.9528
PAG6	-3.45901	2.72889	0.52009	2.77571	-0.307226	-0.638794	-1.02472	-2.04225
PB1	6.11439	2.50029	6.84023	7.19421	5.54645	5.08116	6.9409	2.6997
PC	10.5106	11.3657	11.1076	11.577	10.7199	10.1201	10.683	11.4181
PCK2	5.93808	5.79228	1.83095	5.15614	8.1389	2.25712	7.72217	1.56341
PDYN	4.25664	5.67726	5.7477	6.47807	6.13555	1.16073	4.56586	4.80029
PECAM1	10.4508	10.5918	10.5229	10.7592	10.3421	11.1932	10.2309	10.7176
PEMT	12.5715	12.914	12.8708	12.943	12.9408	13.0872	12.6499	13.258
PGLYRP	3.5159	8.25474	7.06456	4.67533	5.75633	6.02351	-0.3027	4.80029
PGR	16.7743	17.6385	17.3709	18.3818	17.5697	17.4979	17.1155	18.2182
PGRMC1	17.8979	17.7543	17.4843	17.8178	17.7613	17.6395	17.5313	18.5599
PIGR	6.8629	7.4119	7.56863	9.77178	8.53943	9.31593	2.26523	9.44832
PKIG	12.8796	12.3457	12.6393	12.1308	12.5465	11.8877	12.7399	13.2051
PLA2G1B	3.25051	2.11893	2.61381	5.77467	7.3649	2.50621	1.52449	0.773013
PLAT	19.7861	18.8352	19.0728	19.72	20.5045	18.8935	19.4936	19.7065
PLAU	10.3429	10.2971	10.2928	11.3115	11.074	11.7869	11.2848	13.5328
PLD2	10.1396	8.72205	10.3841	10.3693	10.9058	9.70785	9.92997	10.1366
PLK1	1.35032	8.0915	8.08201	7.31377	4.04237	7.95493	9.45826	8.18734
PLTP	1.1649	1.15799	2.11645	6.47807	0.531641	1.16073	0.523809	1.38479
PLUNC	5.93808	6.82217	8.04826	8.28115	6.77197	7.90109	7.13912	5.32783
PMVK	8.48944	6.68806	6.68023	5.56856	2.89627	-0.301616	2.51522	2.57943
PNN	17.3822	16.8708	16.9985	17.3284	18.0327	16.5749	17.1729	17.154
PNOC	1.35032	6.45947	5.42594	1.86455	6.91152	2.73535	4.6808	4.55964
POFUT1	11.1987	9.42328	11.7546	12.0078	12.6814	10.495	11.5597	11.8862
POLR2I	12.4003	13.2614	12.9205	11.8401	12.4462	13.5533	11.7196	14.3141
POMC	7.66293	7.67634	7.48712	7.26654	7.41119	2.12395	7.41295	7.62442
PPARA	-1.4676	-2.61687	1.15663	-1.03612	-2.67186	-1.98427	-3.45901	-1.50506
PPARD	7.81826	1.97959	5.89593	5.85319	8.02954	6.6201	8.08865	8.25964
PPARG	-4.6239	-1.45889	-2.61381	-2.01356	-2.02118	-3.44662	-3.45901	-2.04225
PPP2CA	9.61415	9.41272	8.574	10.6868	9.03972	8.72916	8.8011	9.8283
PPP2R2B	13.3405	12.9571	11.9815	12.9832	12.7151	12.4313	13.062	13.6296
PPP3CA	15.8366	16.2916	15.2976	15.2984	15.9087	16.104	15.9087	16.1392
PPY	0.753771	4.23138	-1.45718	-3.49748	0.27792	0.272845	-3.45901	-1.50506
PRDX5	18.7142	18.1318	18.028	18.3854	18.4675	18.3443	18.5561	18.7709
PREP	13.0252	13.2833	13.1051	13.7686	12.7411	13.9387	13.2706	14.457
PRF1	2.6325	1.8331	3.49094	0.276871	5.54645	1.51903	-1.02472	2.186
PRKACA	11.3464	11.268	11.3578	11.1783	12.4786	11.2891	10.8192	11.596
PRKACB	14.2482	13.668	13.5279	14.4491	13.7926	14.1259	13.3322	14.4175
PRKAG1	12.8173	12.3267	12.5002	12.054	12.4584	12.3938	12.5315	13.4017
PRKCA	5.86441	4.41975	6.70752	7.19421	6.8565	5.48758	5.54925	6.27049
PRKCB1	1.52449	3.04075	5.50985	4.30398	5.83622	3.23887	0.523809	-3.54731
PRL	4.50662	6.14531	2.37595	4.43311	4.57401	4.30573	5.59059	5.69091
PRLR	1.99141	3.04075	2.72569	6.1124	4.63413	2.62307	7.18661	1.73182
PRM1	0.523809	0.2722	0.271881	-0.64822	1.71396	1.16073	3.15631	3.33349
PRM2	7.64291	6.48906	8.41427	8.36392	8.29562	7.04107	3.83545	7.73316
PROC	7.21006	8.49794	6.56835	8.81638	6.82859	7.99028	7.8371	9.75397
PROP1	5.7888	5.34576	2.37595	6.53988	1.54729	5.61117	6.96644	1.89112
PRSS7	4.38435	4.81626	0.271881	5.52552	2.78623	4.66403	5.90148	5.37574
PSMA4	18.2809	18.5908	18.3354	18.4958	18.1963	18.6399	18.3769	18.9959
PSME1	17.5029	17.7775	17.5446	17.8597	17.267	18.1399	17.4571	18.7694
PSME2	15.9223	16.066	15.1082	16.2165	15.4988	16.5758	15.5373	17.2085
PTGDS	16.2234	16.5497	16.342	15.168	16.1989	16.5644	17.8562	16.0517
PTGFR	5.63134	5.63786	5.63126	5.30022	2.02118	6.91604	2.85361	6.98354
PTGS1	5.71115	4.09852	6.26779	0	1.54729	5.80599	6.72799	5.6479
PTH	4.84501	3.95918	-3.43445	5.56856	3.2035	2.25712	1.35032	5.6479
PTHLH	11.4066	11.6013	13.0907	11.9797	11.3956	11.6386	12.6988	12.0584
QPCT	5.1952	0.5207	0	6.04067	5.54645	3.50331	-0.3027	0.537181
RAN	6.61531	9.19293	6.70752	8.80238	7.27007	8.30591	7.72217	7.22149
RARA	-1.4676	3.13757	8.1647	1.86455	1.87162	4.17558	1.52449	0.280816
RBP4	3.34172	3.57782	6.59673	2.54319	5.71554	5.57056	6.49803	3.93336
RDX	11.4868	11.2291	11.9557	11.9035	11.0543	11.564	10.9683	12.2855
RENBP	14.1204	13.897	13.4523	14.2774	14.5893	13.698	13.6045	14.3819
RETN	7.32454	7.65684	3.22743	5.48184	7.19686	1.98427	6.40682	-0.310428
RGS16	2.51522	-0.637285	-0.636538	4.30398	4.75079	2.25712	0.753771	0.991361
RHBG	6.46795	8.37893	9.02982	5.56856	4.25325	9.12158	7.74165	7.57978
RHO	6.8629	6.8741	0.52009	0	3.29911	2.62307	4.9495	7.71173
ROCK2	0.523809	0.5207	-4.59108	6.00413	-2.67186	-2.62307	0	-2.04225
RPL12	11.3297	11.9042	10.3615	11.4949	11.516	13.1196	11.2335	12.7208
RPL23	13.4729	14.0885	13.2155	13.9626	13.9332	14.3363	14.3433	14.3003
RPL29	21.5842	21.6858	21.3737	21.761	21.925	22.2452	21.7151	22.5351
RPL7	23.4529	23.3322	23.2879	23.9484	23.5231	23.8072	23.2667	24.4363
RPLP1	5.50731	10.4037	8.18096	9.83147	9.75791	8.25833	2.39294	4.8575
RPS12	22.5846	23.5182	22.84	23.222	22.8127	24.0073	23.1241	23.9702
RPS18	21.1226	21.256	20.8401	21.1749	21.0609	22.1636	20.9742	22.1455
RPS28	13.0467	11.9393	12.525	12.3706	13.6066	12.0368	12.7806	12.5301
RPS29	22.99	23.1355	22.8256	23.1011	23.4189	23.631	23.027	24.3215
RPS3A	24.3494	24.3965	24.0338	24.491	24.9074	24.9284	24.4339	25.1949
S100A11	17.3937	18.6936	17.7837	18.7661	17.1822	19.3788	18.1226	20.4236
SAG	8.78764	9.46513	10.487	9.91877	9.68514	8.39876	10.8915	11.0124
SCARB1	13.1843	14.7682	13.4292	14.6453	13.6717	14.3478	13.9083	15.168
SCD	17.6645	18.9865	17.6985	18.7148	17.9168	19.0248	17.7017	18.9856
SCG2	-1.99141	5.34576	-1.45718	-1.03612	2.16345	6.02351	5.46474	6.16334
SCNN1A	6.70023	7.75301	6.65267	6.21678	7.24587	5.95282	4.38435	7.32137
SCP2	20.5926	19.8838	19.343	20.6211	20.1257	20.169	19.1475	20.3298
SDHB	14.6676	14.1212	14.141	14.9175	14.189	14.3894	13.8347	15.4031
SELE	4.6239	3.95918	4.91436	4.73286	-2.02118	-1.02105	3.83545	7.09167
SELP	9.09439	9.56713	9.14772	9.4646	9.35088	9.59981	8.05403	10.9198
SERPINA7	16.0714	16.0256	15.6435	15.4217	16.5109	15.9263	16.0714	15.1986
SFTPD	9.08224	8.07465	8.73862	8.84418	8.49228	8.22616	7.91125	7.9193
SIAT4A	5.46474	4.09852	1.15663	7.09489	3.96854	6.75842	1.99141	6.16334
SIAT7B	13.1608	13.1578	14.0843	14.7304	14.3782	13.7501	14.5557	15.4719
SILV	8.1734	3.04075	3.88232	3.87811	1.37051	4.54951	3.5159	3.60565
SLC1A1	0.523809	1.8331	4.35322	4.49559	3.81504	4.93177	5.33313	3.5177
SLC25A6	19.782	20.6314	19.9517	20.4232	19.7496	21.4863	20.0244	21.5623
SLC2A1	14.8137	14.7617	15.6789	15.3237	15.2708	14.7787	16.0586	15.7006
SLC2A2	0.523809	1.51544	3.57363	0.529634	1.87162	0.272845	5.33313	3.5177
SLC4A4	10.1312	10.2971	10.0425	10.8508	9.82891	10.1861	10.0541	11.5025
SLC5A1	11.513	12.9015	11.2823	12.611	11.1194	13.3038	11.187	12.9146
SLC8A1	0.966682	2.94053	0.748419	-0.64822	6.59519	2.62307	0	-0.310428
SLC9A1	7.74165	5.11716	8.29222	7.45104	9.13025	3.145	4.12299	7.64649
SMCX	7.54065	1.67869	8.04826	7.45104	3.653	6.89037	6.58644	6.44084
SOCS3	-1.02472	-1.97959	0	-1.03612	-2.67186	-3.44662	-1.4676	-0.657456
SOD1	19.2356	19.6532	18.9218	19.5036	19.2382	20.1136	19.3217	20.1155
SOD2	9.8002	9.60694	9.73063	9.53087	8.46041	9.6885	9.32715	10.7561
SPP1	25.502	26.0436	25.7999	25.8077	27.0658	26.2607	26.689	27.0561
SPP2	-2.6325	-3.43848	-1.97727	-2.66178	-2.02118	-3.44662	-2.6325	-2.6997
SST	-1.99141	-1.01864	0.271881	1.36534	-1.04005	0	-2.6325	-1.50506
ST3GAL-IV	11.9663	11.7961	11.67	12.1531	12.5227	11.1177	12.5315	13.2612
STAR	6.58644	0	-2.61381	6.00413	3.56847	1.51903	5.24192	-0.657456
STAT5B	13.5018	13.5188	13.4574	13.694	13.8688	13.1832	13.1696	13.7512
STE	-1.99141	-6.57605	-1.97727	-3.49748	-4.69304	0	-2.6325	-4.74195
SUCLG1	16.9067	17.3476	16.7152	17.6271	17.595	17.5575	16.9091	17.8748
SULT1A1	13.8207	12.2806	13.9864	15.7872	14.2775	12.8753	14.3277	17.4032
TAC3	5.97422	6.33792	-0.636538	8.16117	1.37051	7.9371	4.05376	7.37007
TACSTD1	22.8954	23.1148	22.8607	23.5515	23.5488	23.1026	23.1056	24.2898
TBXAS1	8.25573	7.14396	7.58865	8.46022	7.27007	8.57589	6.83642	8.31273
TF	7.74165	4.92012	3.57363	7.38322	6.43922	5.57056	3.5159	4.22824
TFG	17.4145	17.6468	16.8526	18.0104	17.4737	17.6666	17.0653	18.1992
TGFB1	6.96644	7.39051	8.21319	7.62452	8.91904	8.20994	6.28051	9.14716
THOP1	10.4583	12.2494	10.9585	12.0904	10.7928	12.0153	10.683	11.6755
TIMP1	18.265	20.9624	19.105	20.3197	18.4841	21.261	19.5436	23.0394
TLR2	12.1142	11.8371	10.9585	11.1721	11.8551	11.5991	11.412	11.2026
TLR4	-1.99141	-3.43848	-1.97727	-0.306067	-2.67186	0.521932	3.75883	-1.50506
TLR9	6.11439	7.61745	7.42442	7.74816	8.2096	6.41449	5.86441	5.81631
TMOD3	15.199	11.026	10.1663	9.8706	15.6195	9.92137	10.9301	10.6707
TNF	6.55727	4.59646	7.74393	7.21852	5.3203	6.02351	6.80969	6.37388
TNFRSF1A	15.3306	15.5097	14.7703	15.5647	15.5808	15.4351	14.9918	16.2704
TNFRSF5	8.67766	9.32682	8.45873	9.8996	8.1389	9.81196	8.67766	9.33896
TNFSF5	2.6325	-0.300904	6.4519	5.30022	5.91398	1.83744	4.25664	4.74195
TNNC2	14.5045	13.866	15.2121	13.7964	14.2512	13.7805	15.4445	13.03
TNNT1	4.3212	4.81626	8.08201	2.77571	0.27792	4.93177	7.41295	2.04225
TNNT3	0.523809	-1.45889	0.52009	2.15529	0	1.16073	-1.4676	2.32306
TNP2	7.62275	7.61745	8.27658	7.36025	8.1389	9.07387	7.98353	4.62167
TPM2	8.64949	8.30194	8.64375	7.80805	6.99215	7.59544	8.5633	6.66392
TRA1	23.1961	23.5896	22.1926	23.9869	23.7453	23.9087	22.6961	24.4809
TRAF6	-3.45901	-1.45889	-3.43445	3.87811	-2.67186	0.521932	2.39294	3.33349
TRAIN A	7.21006	6.82217	4.81062	7.04392	4.32029	8.4887	1.68871	7.01094
TREM-1	2.39294	-0.637285	0.959819	-0.64822	-0.650676	4.60734	3.15631	6.2352
TRPC3	3.68011	3.23122	3.80822	1.86455	-2.67186	4.98244	5.71115	0.280816
TSHR	4.44614	-2.61687	5.25035	4.43311	-1.04005	2.25712	0.753771	0.773013
TTR	1.99141	0.2722	1.67672	0.529634	3.29911	1.34548	4.84501	-2.04225
TUFT1	5.67152	7.04875	7.29474	5.00455	5.41288	3.82171	2.74518	6.01412
TXK	7.54065	5.47462	6.39184	7.33711	7.50161	2.73535	6.78272	2.57943
TXN	12.6074	12.194	11.722	12.8988	12.6012	13.2928	11.6804	13.7705
TXNRD1	6.31261	6.07811	1.51367	2.15529	7.29407	0.272845	2.13158	5.07585
TYR	5.86441	8.37893	6.4519	8.23033	6.74324	7.7332	9.50066	8.03717
TYROBP	10.2063	8.82784	8.8175	8.84418	10.6977	10.8589	8.82783	10.0211
UBC	23.2525	23.4809	23.1992	23.4351	23.8617	23.6558	23.5222	24.3284
UCHL1	12.427	13.5537	13.3002	13.1856	11.4131	13.5025	12.8861	13.4756
UCP2	6.28051	5.2565	6.20369	5.25298	-0.307226	7.71392	3.91008	7.53445
UCP3	2.26523	6.14531	6.94212	4.8446	7.81773	3.96855	2.74518	3.03361
UGP2	17.8023	17.4369	17.2045	17.8065	17.5852	17.4972	17.6749	17.8246
UOX	6.28051	6.07811	6.26779	6.83062	7.31787	6.6201	7.11508	6.27049
UPK1A	6.28051	4.81626	6.62483	3.80064	5.17568	4.88019	2.6325	7.57978
UPK2	8.97053	9.18148	5.6706	9.74147	8.32933	8.67437	7.60244	8.51601
UPK3A	10.7655	9.37009	9.41224	9.8803	9.97547	10.3601	9.3047	10.0112
VCAM1	12.0542	12.0423	12.9297	11.7652	11.2638	13.8448	11.3574	13.6238
VCL	4.19059	7.36895	6.56835	6.38282	5.17568	7.47186	5.50731	7.01094
VDAC1	15.4418	15.3857	15.3741	15.8325	15.1213	16.0085	15.5668	16.0288
VDAC2	8.89357	7.47513	7.64787	3.28666	9.95635	8.44408	8.27192	9.35131
VDAC3	16.575	17.0184	17.1776	16.9396	17.1539	17.2627	16.8947	17.7033
VNN1	12.0281	15.558	13.8851	14.8866	12.1768	14.3781	14.0369	15.4031
VTN	8.91946	9.5571	8.83043	8.67325	9.75791	7.88291	7.7993	7.41798
VWF	1.1649	3.73652	4.91436	0.529634	1.18232	0.751071	0.753771	0.773013
XLKD1	2.6325	6.82217	5.25035	0	6.82859	4.71962	0	-0.310428
ZFX	3.43013	-0.300904	-0.636538	2.77571	6.50262	0	0.523809	-1.05088
ZNF313	11.6804	10.6746	12.0113	12.2101	11.5272	11.5234	11.6257	11.3563
ZO1	-1.02472	-1.45889	-0.300551	-0.306067	-2.02118	2.73535	0.753771	0.280816
ZP2	6.6722	1.51544	6.86604	8.28115	5.12583	6.25802	7.09083	6.60189
ZP3	3.05891	7.67634	7.33862	8.70244	8.61638	5.26895	8.62105	6.30536

## Sheet: XY-common
Gene	X	Y
ABAT	11.401	11.6681
ABCB1	10.4928	11.1098
ACACA	8.50487	9.01191
ACADS	13.6466	13.5929
ACE	7.74794	9.61027
ACO2	10.89	11.1852
ACR	9.92165	10.3336
ACVR2	11.5127	11.332
ACVR2B	9.48794	9.87142
ADAM2	9.62012	9.30248
ADM	10.6883	11.0588
ADRB1	11.6161	11.6226
ADRB2	10.2701	10.5434
ADRB3	13.0024	13.1791
AGC1	9.9281	10.5606
AGER	9.50719	8.99787
AGRP	9.58919	9.75465
AHCY	11.0039	10.9768
AHR	10.3236	10.035
AIF1	13.314	13.1583
ALB	9.60984	9.56646
ALCAM	11.8732	11.5956
ALOX15	16.3299	16.0436
AMBN	9.40076	9.47787
AMBP	10.7541	10.5983
AMELX	12.9961	12.3363
AMY2B	10.0789	9.5177
ANPEP	8.15714	8.88298
ANXA1	12.4325	12.5253
ANXA2	9.23335	9.10219
APCS	10.369	10.5352
APOA1	10.0902	10.3649
APOB	4.96727	6.0615
APOE	10.3761	10.5524
APP	10.017	11.1798
APTX	12.4663	12.8161
ARNT	10.301	9.49193
ARPP-19	10.4075	10.8624
ARR3	8.99894	9.66768
ART3	11.8826	11.3716
ART4	10.6869	8.96051
ATP1A1	7.7966	8.35707
ATP2B1	10.1292	10.7263
ATP5I	14.3744	14.2927
ATP5L	12.1005	12.3969
ATP6V1H	10.1744	10.7717
AURKB	12.1303	12.1611
AVP	14.1989	14.1324
AVPR2	12.7451	12.6352
APOC3	10.0815	10.3158
APON	9.01543	9.96631
AQP1	9.90962	10.4311
B2M	8.00683	8.28753
B3GAT3	12.4941	12.8805
BAT1	10.413	10.8068
BAX	8.87152	9.01446
BCL2L1	11.2692	11.7981
BGLAP	12.2187	12.6745
BGN	15.6296	14.4443
BHMT	1.83545	5.9423
BID	12.329	12.4862
BIRC5	11.0753	10.8657
BMP15	9.08909	9.70999
BZRP	13.2468	13.293
C1QA	13.0443	12.9354
C1QB	11.1317	11.2958
C1R	12.6709	12.6152
C1S	12.302	12.986
C2	9.33246	9.21478
C3	8.38623	8.56214
C4BPA	10.0446	9.99273
C7	11.0304	11.0191
CACNA2D1	8.67772	9.4132
CACNB4	10.1318	10.13
CALB3	8.82191	7.31597
CALM1	12.8413	12.8178
CAMK2D	9.82587	8.71716
CAMK2G	6.15005	5.09066
CAPN1	11.7475	12.1688
CAPN2	11.9244	11.5951
CAPN3	9.21452	11.2381
CAPNS1	11.4671	10.9826
CAR-XI	10.0419	10.5762
CART	12.762	12.7306
CASP1	13.1357	12.9924
CASP3	10.3026	10.6392
CAST	11.1792	11.4174
CAV1	8.41907	9.19093
CBR1	10.5491	9.81121
CCL21	11.1299	10.2783
CCL3L1	9.95835	9.96631
CCNB1	9.393	8.74523
CCR1	11.4427	11.7967
CCR5	13.415	13.3531
CCR7	11.1595	11.5181
CCR9	10.4807	10.1231
CD2	8.28701	8.29896
CD34	11.4307	11.1858
CD3D	8.02471	8.70868
CD3E	10.6043	9.98729
CD3G	14.2698	14.0959
CD3Z	9.37631	9.53369
CD69	10.4355	10.6988
CD86	10.4331	10.4706
CD8A	10.342	10.4005
CD9	10.2651	9.74281
CD97	12.5794	12.3727
CDC2	11.0165	11.2013
CDH5	9.86004	9.62267
CDKN2B	10.6585	10.6931
CEBPA	10.7423	11.4196
CENTA1	8.76455	9.61648
CGA	10.8218	11.4858
CHCHD3	11.4372	11.3941
CHGA	14.4245	14.474
CHGB	12.0766	11.6893
CHRM1	11.6197	11.7826
CHRNA1	9.77968	9.92854
CKM	11.1146	9.27935
CLIC1	12.2776	12.5546
CLU	13.9427	13.9758
CNN2	11.7179	12.5204
COL10A1	6.2309	5.8448
COL1A1	9.8591	9.14751
COL2A1	12.7692	12.5594
COL4A3	9.74748	9.36739
COMP	8.66489	8.14493
COX5B	13.6351	13.3689
COX7A1	13.7088	13.9173
CPT1B	12.337	12.4804
CREB1	4.59401	3.40333
CRHR1	11.0241	10.0697
CRISP-1	7.75186	8.66305
CRSP8	11.1214	10.7828
CS	11.5169	11.2037
CSF2	10.7837	10.4334
CSN2	9.48471	9.63193
CSN3	11.5805	12.3759
CSPG2	9.00021	7.75518
CTGF	8.25097	6.30891
CTLA4	9.03182	9.39318
CTSD	14.233	14.4429
CTSH	11.1462	11.3609
CTSK	14.3088	14.1292
CXCL2	9.01036	7.48292
CXCR4	10.8001	11.0944
CXCR6	11.6796	11.4433
CYB5	10.2578	9.76448
CYP11A1	9.98739	8.80468
CYP1A1	10.3627	10.6717
CYP2E1	10.4409	10.3207
CYP51	10.8387	10.8657
DAD1	8.97082	8.27933
DAF	12.6373	12.5512
DBI	12.7727	12.404
DCN	8.77144	9.34365
DDC	11.3586	11.2061
DIO1	10.0534	9.58427
DLST	13.4867	13.7013
DMP1	10.7396	10.6501
DNASE1	9.56316	9.25487
DNASE2	11.1751	11.1221
DNMT1	8.25591	7.0092
DPYD	9.69801	9.62885
DSTN	9.82205	9.97363
ECE1	9.1549	8.92266
EDN1	10.7214	10.2726
EDNRA	9.66387	9.73092
EEF1A1	12.477	12.2446
EEF1G	10.6283	11.1689
EGF	10.4339	10.7676
EGFR	8.68482	8.48215
EIF4GI	9.93271	10.2369
ENG	14.173	14.7534
ENPEP	7.15272	4.90662
ENSA	6.76046	5.40033
EPO	8.81514	9.97819
EPOR	11.5275	11.4191
ESR1	8.86753	8.5126
ETFB	15.0062	14.9653
ELA2	10.4176	10.0333
F12	12.3892	12.8079
F2	11.5857	12.0896
F5	8.51692	9.03854
F9	9.67798	8.77994
FABP1	10.3476	9.841
FABP2	12.9217	12.5876
FABP4	10.6174	10.7313
FABP7	8.89799	9.48869
FADD	13.4317	13.4967
FASN	11.746	11.4285
FATE	14.3909	13.8444
FAU	12.4467	11.902
FBN1	9.77288	9.08113
FCER1G	10.4532	10.6595
FCGRT	11.6478	11.3716
FCNB	11.8139	11.7353
FDX1	9.57569	9.5999
FGF2	10.5012	9.44626
FGFR2	9.67093	9.11574
FGG	10.0322	9.78502
FGL2	6.43602	6.99643
FHL3	11.7416	11.7009
FMOD	11.8558	11.9627
FN1	10.1761	10.1248
FOXP3	11.2095	11.8049
FSHB	10.7382	10.3776
FSHR	10.1076	9.47895
FST	10.7326	10.3513
FTH1	11.0784	11.3102
FTL	10.8601	10.9156
FUT1	10.809	10.5049
FUT8	10.535	10.2461
GAL	9.57673	10.5284
GALM	11.1697	10.9548
GATA4	14.134	14.0368
GCG	9.991	10.0688
GCM1	10.7025	10.8368
GDF8	5.34326	4.58887
GDF9	11.673	11.3885
GDI2	10.2536	10.6702
GFAP	10.9687	11.1368
GFPT1	10.5853	10.72
GGTA1	9.67295	10.0987
GH	11.4714	11.0318
GHR	6.16708	6.85209
GHRHR	9.8751	10.0723
GLRB	9.98919	10.0564
GLTP	8.6919	9.03475
GLUL	12.5103	12.4766
GNAI1	11.9455	11.4608
GNAI2	13.248	13.7321
GNB2L1	9.90033	9.57381
GNRHR	10.7919	10.7334
GOT2	11.0691	10.5397
GPI	11.5903	10.897
GPRC5B	7.84824	8.35387
GPRK7	10.5846	10.0891
GPX1	10.6898	10.5851
GPX3	8.1792	9.69897
GPX4	13.9786	14.3759
GSTA2	11.1673	10.8
GUCY1B3	9.34715	9.18614
GUCY2C	8.62463	8.44984
GULO	10.9293	10.178
H3F3A	11.1274	11.0551
HADHA	13.4538	13.7348
HAS3	9.75728	9.5209
HBXIP	11.0747	10.7129
HCRT	12.5155	13.0809
HCRTR1	11.2698	11.7224
HIF1A	11.1018	11.1695
HMBS	11.2945	11.1966
HMGB2	11.3508	11.5106
HMGCS2	10.9234	10.3433
HMOX1	12.5717	12.5887
HP	9.40518	10.06
HPD	12.7119	13.218
HPRT1	11.1613	11.2767
HSD11B2	11.4595	11.4318
HSD17B4	9.8487	9.99907
HSPE1	10.7263	11.3924
HTR1B	8.473	8.22966
HVEC	11.666	11.6929
HYAL1	9.4118	10.1916
HYAL2	4.39382	4.89074
HYAL3	10.9234	10.7655
IBSP	13.0695	12.7641
IDH2	12.0599	11.6666
IFNAR1	6.83685	7.6202
IFNB1	8.33064	9.18614
IFNG	10.0446	9.51235
IGF1	10.7263	10.018
IGF1R	12.677	12.7866
IGF2	10.228	9.71698
IGFALS	8.85285	8.68025
IGFBP1	11.3676	12.0485
IGFBP3	11.5622	12.3222
IGFBP5	9.4173	10.4005
IL-18RA	9.82778	9.88745
IL10RB	9.78646	10.708
IL12A	12.9967	11.9281
IL12B	9.73765	9.38424
IL12RB2	11.0944	11.7507
IL15	11.5084	10.5732
IL16	9.972	10.3028
IL17	6.69899	7.08714
IL18	8.05134	7.54921
IL1A	11.2072	11.3587
IL1B	7.83875	6.98874
IL1RN	12.291	12.5497
IL2	9.72977	10.3377
IL21	10.4906	10.0608
IL2RA	9.60882	9.06867
IL2RG	11.2974	11.0557
IL4	9.94006	9.64526
IL4R	9.68601	9.90153
IL6	8.90062	8.64575
IMPA1	10.886	10.0679
INHA	14.3754	14.7105
INHBA	10.634	11.1683
INHBB	9.73667	10.0342
IRAK1	10.0428	8.37459
IRF1	12.0884	11.3217
IRF3	11.0235	10.5821
ITGA2	6.36714	8.14665
ITGAV	14.1345	13.7119
ITM2B	13.0321	12.9186
ITPR1	7.54887	7.85766
JUP	8.45769	9.02843
KCNB2	14.0754	14.9263
KCNE1	9.92072	9.27935
KCNMA1	9.62626	8.61376
KIT	11.7421	11.5479
KLK1	12.0111	11.8429
KNG	9.09648	9.18494
KPNA2	9.81152	9.25604
LALBA	10.5772	11.4755
LBP	11.2732	11.3051
LEPR	8.61447	9.20526
LGALS4	13.0021	12.8436
LHB	14.0439	13.6374
LHCGR	10.8232	10.0591
LHX3	13.3798	13.688
LIF	12.2955	12.3572
LIPE	10.1845	10.0297
LPL	10.1921	10.2577
LTB4DH	8.04603	8.11554
MAOA	9.18248	8.05053
MAOB	11.5742	10.863
MB	12.4609	12.914
MBL2	8.59844	8.63851
MBP	9.37073	8.94752
MC2R	11.4547	10.4225
MC4R	9.90683	10.1729
MCP	10.2619	11.0095
MDH2	12.4804	12.495
MFGE8	17.3899	17.227
MGP	9.76509	9.67275
MGST1	10.1024	9.83717
MIF	11.1274	11.917
MITF	13.6886	13.5712
MLN	10.2264	11.316
MMP1	12.3449	12.2525
MMP20	9.72186	9.61338
MMP3	12.1772	12.5456
MMP7	11.518	11.2802
MRLC2	12.1014	11.6823
MTHFR	9.91332	10.0297
MTP	10.8608	11.0931
MTR	10.1335	9.27005
MUC1	12.9906	12.4969
MUT	9.19082	9.62576
MX1	8.42063	8.81015
MX2	11.9244	11.8662
MYC	9.9982	9.58741
MYD88	12.5758	12.8618
MYF6	8.34184	8.77718
MYH7	11.4671	11.6898
MYL1	10.2905	10.3705
MYOC	13.5232	12.8192
MYOD1	10.3042	10.1916
NFKBIA	10.8407	11.2452
NGB	12.5992	12.7846
NOS3	9.69201	9.57381
NPC1	9.20507	8.60204
NPC2	10.1862	9.08362
NPL	11.5638	11.1098
NPPA	13.0649	13.2354
NPPC	10.1837	10.0908
NPY2R	10.9149	10.6174
OAS1	11.007	11.6989
OCLN	11.4988	11.3125
OPN1SW	13.3718	13.1149
OPTC	9.56421	8.92004
OSTF1	9.69301	9.61958
OTC	10.0054	9.95347
OVGP1	14.1888	14.3888
OXTR	12.3932	12.9546
P2RY2	8.92552	8.88165
PAFAH1B1	10.5327	10.5404
PAG6	11.9959	11.7447
PB1	9.28794	9.66463
PC	10.9726	11.0025
PCK2	8.9216	9.12678
PDYN	11.6391	12.1478
PECAM1	10.4539	10.7876
PEMT	14.3441	14.1387
PGLYRP	11.0944	10.8697
PGR	12.1075	10.2988
PGRMC1	8.39722	8.3071
PIGR	8.88479	9.00426
PKIG	13.2113	13.1719
PLA2G1B	10.7548	11.0393
PLAT	11.0153	10.3816
PLAU	12.3885	12.3331
PLD2	10.5999	10.0855
PLK1	12.3378	12.714
PLTP	10.8847	10.4108
PLUNC	13.4818	14.355
PMVK	11.7995	12.1019
PNN	8.36095	7.83286
PNOC	10.2643	10.1627
POFUT1	10.0902	10.1317
POLR2I	12.5084	12.6174
POMC	9.80094	9.61958
PPARA	11.25	11.301
PPARD	8.0478	8.39674
PPARG	13.9188	13.7016
PPP2CA	10.6311	10.3401
PPP2R2B	11.6233	12.108
PPP3CA	11.3259	11.8324
PPY	12.6755	12.2546
PRDX5	10.6152	9.86005
PREP	10.3284	10.399
PRF1	10.0027	10.7009
PRKACA	9.17531	8.9095
PRKACB	9.54322	9.11082
PRKAG1	13.6249	13.6606
PRKCA	9.70499	9.76154
PRKCB1	7.67237	8.02913
PRL	7.78499	7.32284
PRLR	10.3075	10.5673
PRM1	15.4404	16.4719
PRM2	9.5369	9.44407
PROC	11.7748	12.1504
PROP1	11.298	11.2727
PRSS7	9.00275	9.15237
PSMA4	10.7789	11.0882
PSME1	8.69049	9.11943
PSME2	13.6463	13.244
PTGDS	12.2099	11.6711
PTGFR	9.50826	9.26422
PTGS1	11.3743	10.7502
PTH	10.092	10.9935
PTHLH	11.1146	10.1532
QPCT	10.761	10.8691
RAN	14.7445	14.6738
RARA	14.2741	15.1165
RBP4	9.46206	9.25487
RDX	8.57349	9.00171
RENBP	12.3173	12.0791
RETN	11.9482	12.7324
RGS16	10.1275	9.88745
RHBG	8.66347	9.01191
RHO	10.4098	10.5895
ROCK2	8.04249	7.78065
RPL12	13.8038	13.3283
RPL23	13.7556	14.0404
RPL29	10.0286	10.1652
RPL7	6.33849	6.7396
RPLP1	8.51993	8.97087
RPS12	10.9267	10.7523
RPS18	8.28212	8.09637
RPS28	11.9569	12.4693
RPS29	12.3517	12.2773
RPS3A	12.0626	12.2112
S100A11	12.6588	12.5389
SAG	11.4988	11.6706
SCARB1	12.9386	13.1446
SCD	11.8086	11.4229
SCG2	9.90033	9.64935
SCNN1A	13.3293	13.3303
SCP2	7.7714	7.37719
SDHB	6.46373	6.39215
SELE	11.3208	11.4912
SELP	10.8035	11.4307
SERPINA7	8.82462	9.10466
SFTPD	10.4792	11.4592
SIAT4A	10.7046	10.5208
SIAT7B	12.3692	12.8294
SILV	12.0992	12.2637
SLC1A1	11.0772	11.4603
SLC25A6	8.48366	9.05991
SLC2A1	12.9692	13.0518
SLC2A2	9.65882	10.136
SLC4A4	11.4301	11.9212
SLC5A1	10.2371	10.1686
SLC8A1	9.00402	9.62885
SLC9A1	10.6912	11.0999
SMCX	10.4738	10.2051
SOCS3	10.2105	10.0493
SOD1	10.4959	10.6203
SOD2	11.3123	10.2931
SPP1	8.42839	8.53822
SPP2	11.1691	11.2987
SST	12.6264	12.7526
ST3GAL-IV	10.305	10.5337
STAR	12.505	12.4102
STAT5B	11.7807	11.6722
STE	11.1697	10.5419
SUCLG1	14.2627	14.1116
SULT1A1	10.6506	9.97545
TAC3	10.017	9.36289
TACSTD1	9.62114	9.65139
TBXAS1	9.1777	9.28283
TF	10.1403	10.5269
TFG	4.79762	7.97857
TGFB1	13.2971	13.4058
THOP1	12.9922	12.5854
TIMP1	11.5533	11.6385
TLR2	11.7995	11.5531
TLR4	11.7792	11.2375
TLR9	11.3322	11.152
TMOD3	8.4958	8.53972
TNF	10.8926	11.2692
TNFRSF1A	10.7878	10.3481
TNFRSF5	11.2454	10.863
TNFSF5	11.8058	11.8112
TNNC2	8.13492	9.74972
TNNT1	7.78887	8.23966
TNNT3	11.1787	10.9156
TNP2	9.63648	10.1481
TPM2	8.96825	9.00554
TRA1	6.91912	7.12166
TRAF6	9.10997	9.51449
TREM-1	11.8633	12.5268
TRPC3	7.15272	9.03475
TSHR	8.77006	9.07989
TTR	9.30857	10.0706
TUFT1	13.852	13.8027
TXK	10.2388	10.0855
TXN	10.5684	9.98456
TXNRD1	11.1649	11.0607
TYR	10.3698	10.3361
TYROBP	10.8178	10.3982
UBC	8.50638	9.4681
UCHL1	9.38967	9.19691
UCP2	11.8858	11.9462
UCP3	11.0102	10.9691
UGP2	9.8591	9.54006
UOX	9.16692	9.03349
UPK1A	10.342	10.8691
UPK2	14.0804	13.6374
UPK3A	10.5275	10.508
VCAM1	9.48901	10.3142
VCL	6.51234	7.79039
VDAC1	10.8171	11.2557
VDAC2	10.1828	10.3053
VDAC3	10.5297	10.3982
VNN1	7.69045	9.11328
VTN	13.7048	13.2434
VWF	11.0348	10.5389
XLKD1	11.4644	11.0324
ZFX	5.51434	5.90892
ZP2	10.3989	10.261
ZP3	13.947	13.7877
ZNF313	9.31086	9.06367
ART5	9.82492	9.55276
CD4	11.3843	11.3761
CD45	6.33849	6.86819
FLK-1	9.81727	9.05741
LDLR	10.2774	11.1581
TRAIN A	10.1326	10.5651
ZO1	10.7003	10.2303
