# Supplementary material for: Analysis of Bos taurus and Sus scrofa X and Y chromosome transcriptome highlights reproductive driver genes
Source: Oncotarget. 2017 Apr 13;8(33):54416–33. doi: 10.18632/oncotarget.17081 (PMC5589591; doi:10.18632/oncotarget.17081)
Supplement: Supplementary file 3 [file oncotarget-08-54416-s003.xls]

## Sheet: xy-color-gene
AGC1	black
AMY2B	black
ANXA2	black
ART3	black
ATP5L	black
BAX	black
CASP3	black
CSN2	black
CYB5	black
DPYD	black
DSTN	black
EPOR	black
FABP1	black
FN1	black
GAL	black
GOT2	black
GUCY1B3	black
GUCY2C	black
HMOX1	black
HP	black
IFNB1	black
IGF1	black
IL12A	black
IL1A	black
KLK1	black
LHCGR	black
MB	black
MBP	black
MFGE8	black
MMP20	black
MYOC	black
OVGP1	black
PC	black
PGR	black
PNOC	black
PPP3CA	black
PROP1	black
PTGFR	black
RPL7	black
RPS18	black
SLC5A1	black
STAT5B	black
TNFRSF1A	black
TTR	black
UGP2	black
VDAC3	black
ART5	black
TRAIN A	black
ZO1	black
ADRB1	blue
AGER	blue
AMBP	blue
APOB	blue
ATP1A1	blue
ATP6V1H	blue
AVP	blue
B2M	blue
BAT1	blue
BHMT	blue
C1S	blue
C3	blue
C7	blue
CACNB4	blue
CALM1	blue
CAMK2D	blue
CAPN3	blue
CD69	blue
CD9	blue
CHRNA1	blue
COX5B	blue
CRHR1	blue
CSN3	blue
CSPG2	blue
CXCR6	blue
DIO1	blue
EDNRA	blue
EGF	blue
ENPEP	blue
ELA2	blue
FABP2	blue
FUT1	blue
GALM	blue
GCM1	blue
GDF8	blue
GH	blue
GNRHR	blue
GPX1	blue
HCRTR1	blue
HYAL3	blue
IFNAR1	blue
IL-18RA	blue
IL17	blue
IL4	blue
IL6	blue
IMPA1	blue
IRF3	blue
KCNMA1	blue
LALBA	blue
LGALS4	blue
MGP	blue
MGST1	blue
MYC	blue
MYF6	blue
NFKBIA	blue
NOS3	blue
OSTF1	blue
OTC	blue
PAFAH1B1	blue
PECAM1	blue
PEMT	blue
PLAU	blue
POLR2I	blue
PPY	blue
PREP	blue
PRKCB1	blue
PTGS1	blue
PTHLH	blue
RDX	blue
ROCK2	blue
SCD	blue
SCG2	blue
SFTPD	blue
SLC2A1	blue
SLC8A1	blue
SLC9A1	blue
SMCX	blue
SOCS3	blue
STAR	blue
SULT1A1	blue
TLR2	blue
TLR4	blue
TNNC2	blue
TXN	blue
ZFX	blue
ACVR2B	brown
ADRB2	brown
ANXA1	brown
APOA1	brown
ARPP-19	brown
ART4	brown
AURKB	brown
APON	brown
B3GAT3	brown
BZRP	brown
C1QB	brown
C4BPA	brown
CAV1	brown
CCL21	brown
CDC2	brown
CEBPA	brown
CENTA1	brown
CKM	brown
CPT1B	brown
CRSP8	brown
CS	brown
CYP11A1	brown
CYP51	brown
DAD1	brown
DBI	brown
DCN	brown
EDN1	brown
F2	brown
F5	brown
F9	brown
FAU	brown
FCNB	brown
FGFR2	brown
GLTP	brown
GLUL	brown
GPI	brown
GSTA2	brown
HADHA	brown
HMGB2	brown
HVEC	brown
IGF2	brown
IGFBP1	brown
IL4R	brown
ITM2B	brown
LIPE	brown
MAOA	brown
MUT	brown
MX1	brown
MYH7	brown
NPPC	brown
PCK2	brown
PGLYRP	brown
POFUT1	brown
PPP2R2B	brown
PRM1	brown
PRM2	brown
PRSS7	brown
PTGDS	brown
RENBP	brown
RETN	brown
RGS16	brown
RHBG	brown
RPS29	brown
RPS3A	brown
SCP2	brown
SERPINA7	brown
SLC2A2	brown
SLC4A4	brown
SPP1	brown
STE	brown
TNF	brown
TNP2	brown
TRAF6	brown
TREM-1	brown
TXK	brown
TXNRD1	brown
ABAT	green
ACE	green
ACVR2	green
ADM	green
ALB	green
APTX	green
AQP1	green
BMP15	green
CAST	green
CCR1	green
CCR5	green
CCR7	green
CLIC1	green
CRISP-1	green
CSF2	green
CTLA4	green
CYP1A1	green
EIF4GI	green
FGG	green
FST	green
GDI2	green
GGTA1	green
GHRHR	green
GLRB	green
GNB2L1	green
GPRC5B	green
H3F3A	green
HCRT	green
IGFBP3	green
IL1B	green
IL1RN	green
ITGAV	green
JUP	green
KNG	green
LEPR	green
NPY2R	green
OAS1	green
OXTR	green
PKIG	green
PLUNC	green
PPP2CA	green
PRL	green
PSME1	green
PSME2	green
RARA	green
RHO	green
THOP1	green
TIMP1	green
TNNT1	green
TPM2	green
TRA1	green
TSHR	green
UCHL1	green
UOX	green
ABCB1	grey
LTB4DH	grey
NPL	grey
PRKACA	grey
PRKCA	grey
SDHB	grey
SST	grey
AHCY	pink
ALOX15	pink
APP	pink
ATP2B1	pink
ATP5I	pink
C1QA	pink
CAPN2	pink
CART	pink
CD3G	pink
CD3Z	pink
COL4A3	pink
COX7A1	pink
CREB1	pink
CTSD	pink
CTSH	pink
CTSK	pink
DNASE1	pink
ECE1	pink
EPO	pink
FASN	pink
FGF2	pink
FSHR	pink
GCG	pink
GFAP	pink
GHR	pink
GNAI2	pink
GPX4	pink
HIF1A	pink
HYAL2	pink
IDH2	pink
IL16	pink
IL2	pink
IL21	pink
INHBB	pink
LPL	pink
MAOB	pink
MMP7	pink
MUC1	pink
MYL1	pink
PLK1	pink
RPLP1	pink
SIAT7B	pink
SOD1	pink
SUCLG1	pink
TNNT3	pink
TYROBP	pink
UPK3A	pink
VDAC2	pink
VNN1	pink
ACR	red
ADAM2	red
APOE	red
AVPR2	red
BGLAP	red
BIRC5	red
C1R	red
C2	red
CAPNS1	red
CCNB1	red
CCR9	red
CD3E	red
COMP	red
DNMT1	red
EEF1G	red
ETFB	red
FTH1	red
FUT8	red
GNAI1	red
GPRK7	red
HMBS	red
HMGCS2	red
HSD11B2	red
IGFALS	red
IL10RB	red
IL15	red
IRAK1	red
MBL2	red
MC4R	red
MCP	red
MDH2	red
MIF	red
MLN	red
MMP3	red
MRLC2	red
MTHFR	red
MYD88	red
NGB	red
OCLN	red
PAG6	red
PLA2G1B	red
PPARD	red
RPL12	red
SLC1A1	red
SLC25A6	red
TACSTD1	red
TF	red
TMOD3	red
TRPC3	red
TYR	red
UCP3	red
FLK-1	red
LDLR	red
ACADS	turquoise
ACO2	turquoise
ADRB3	turquoise
AGRP	turquoise
AHR	turquoise
AIF1	turquoise
ALCAM	turquoise
AMBN	turquoise
AMELX	turquoise
ANPEP	turquoise
ARNT	turquoise
ARR3	turquoise
APOC3	turquoise
BCL2L1	turquoise
BGN	turquoise
BID	turquoise
CACNA2D1	turquoise
CAMK2G	turquoise
CAPN1	turquoise
CAR-XI	turquoise
CASP1	turquoise
CBR1	turquoise
CD2	turquoise
CDH5	turquoise
CDKN2B	turquoise
CHGA	turquoise
CHGB	turquoise
CHRM1	turquoise
COL1A1	turquoise
COL2A1	turquoise
CXCL2	turquoise
CXCR4	turquoise
CYP2E1	turquoise
DAF	turquoise
DDC	turquoise
DMP1	turquoise
DNASE2	turquoise
EEF1A1	turquoise
ENG	turquoise
ENSA	turquoise
ESR1	turquoise
FABP7	turquoise
FADD	turquoise
FBN1	turquoise
FDX1	turquoise
FMOD	turquoise
FTL	turquoise
GATA4	turquoise
GDF9	turquoise
GFPT1	turquoise
HBXIP	turquoise
HPRT1	turquoise
HYAL1	turquoise
IBSP	turquoise
IFNG	turquoise
IGFBP5	turquoise
IL12B	turquoise
IL12RB2	turquoise
IL18	turquoise
IL2RA	turquoise
IL2RG	turquoise
INHBA	turquoise
ITPR1	turquoise
KCNB2	turquoise
KCNE1	turquoise
KIT	turquoise
KPNA2	turquoise
LBP	turquoise
LIF	turquoise
MITF	turquoise
MMP1	turquoise
MTR	turquoise
MX2	turquoise
MYOD1	turquoise
NPC2	turquoise
OPN1SW	turquoise
PGRMC1	turquoise
PLAT	turquoise
PNN	turquoise
POMC	turquoise
PPARG	turquoise
PRKACB	turquoise
PRLR	turquoise
PROC	turquoise
PTH	turquoise
QPCT	turquoise
RBP4	turquoise
RPL29	turquoise
RPS12	turquoise
S100A11	turquoise
SAG	turquoise
SCARB1	turquoise
SCNN1A	turquoise
SIAT4A	turquoise
SOD2	turquoise
SPP2	turquoise
ST3GAL-IV	turquoise
TGFB1	turquoise
TLR9	turquoise
TNFRSF5	turquoise
TNFSF5	turquoise
TUFT1	turquoise
UPK2	turquoise
VCAM1	turquoise
VCL	turquoise
VDAC1	turquoise
VTN	turquoise
VWF	turquoise
XLKD1	turquoise
ZP2	turquoise
ZP3	turquoise
ZNF313	turquoise
CD4	turquoise
CD45	turquoise
ACACA	yellow
APCS	yellow
CALB3	yellow
CCL3L1	yellow
CD34	yellow
CD3D	yellow
CD86	yellow
CD8A	yellow
CD97	yellow
CGA	yellow
CHCHD3	yellow
CLU	yellow
CNN2	yellow
COL10A1	yellow
CTGF	yellow
DLST	yellow
EGFR	yellow
F12	yellow
FABP4	yellow
FATE	yellow
FCER1G	yellow
FCGRT	yellow
FGL2	yellow
FHL3	yellow
FOXP3	yellow
FSHB	yellow
GPX3	yellow
GULO	yellow
HAS3	yellow
HPD	yellow
HSD17B4	yellow
HSPE1	yellow
HTR1B	yellow
IGF1R	yellow
INHA	yellow
IRF1	yellow
ITGA2	yellow
LHB	yellow
LHX3	yellow
MC2R	yellow
MTP	yellow
NPC1	yellow
NPPA	yellow
OPTC	yellow
P2RY2	yellow
PB1	yellow
PDYN	yellow
PIGR	yellow
PLD2	yellow
PLTP	yellow
PMVK	yellow
PPARA	yellow
PRDX5	yellow
PRF1	yellow
PRKAG1	yellow
PSMA4	yellow
RAN	yellow
RPL23	yellow
RPS28	yellow
SELE	yellow
SELP	yellow
SILV	yellow
TAC3	yellow
TBXAS1	yellow
TFG	yellow
UBC	yellow
UCP2	yellow
UPK1A	yellow

## Sheet: GSE47139-color-gene
AMY2B	black
B3GAT3	black
BIRC5	black
CALB3	black
CAMK2D	black
CD3Z	black
CD9	black
CXCR4	black
CYP11A1	black
EIF4GI	black
FATE	black
FDX1	black
FTH1	black
GCM1	black
GPRC5B	black
GPX1	black
IGFBP3	black
IGFBP5	black
IL4	black
JUP	black
LGALS4	black
MC2R	black
MLN	black
MYC	black
NPC1	black
OPTC	black
PRF1	black
RBP4	black
RENBP	black
RPL7	black
SELP	black
SMCX	black
TNP2	black
TPM2	black
ABCB1	blue
ACVR2	blue
AGER	blue
APOA1	blue
APTX	blue
AVP	blue
BZRP	blue
CAMK2G	blue
CAPNS1	blue
CAR-XI	blue
CASP1	blue
CCL21	blue
CD3E	blue
CD3G	blue
CD45	blue
CHGA	blue
CPT1B	blue
CRHR1	blue
CXCL2	blue
DDC	blue
DNASE1	blue
DNMT1	blue
EGFR	blue
ENG	blue
FAU	blue
FCER1G	blue
FCGRT	blue
GFPT1	blue
GNAI1	blue
GNRHR	blue
GSTA2	blue
HADHA	blue
HAS3	blue
HMGCS2	blue
HPRT1	blue
HSPE1	blue
IL2RA	blue
IL2RG	blue
IL4R	blue
INHA	blue
KLK1	blue
LIF	blue
LPL	blue
MAOA	blue
MBP	blue
MYOD1	blue
OXTR	blue
PGLYRP	blue
PGRMC1	blue
PLTP	blue
PNOC	blue
POMC	blue
PPARD	blue
PRKCA	blue
PROP1	blue
PTGS1	blue
RARA	blue
RPL23	blue
SCARB1	blue
SCP2	blue
SERPINA7	blue
SILV	blue
SLC1A1	blue
SPP1	blue
TFG	blue
TRA1	blue
TSHR	blue
TYR	blue
VNN1	blue
ACACA	brown
AMBP	brown
ANXA2	brown
APOE	brown
BGN	brown
C1R	brown
C2	brown
CALM1	brown
CAV1	brown
CD86	brown
CENTA1	brown
CGA	brown
CLIC1	brown
CXCR6	brown
ETFB	brown
F12	brown
FABP2	brown
FGL2	brown
FMOD	brown
FTL	brown
FUT1	brown
GDF9	brown
GHR	brown
GOT2	brown
HMBS	brown
IGF1	brown
IL12A	brown
INHBA	brown
ITGA2	brown
KNG	brown
MDH2	brown
MGP	brown
MIF	brown
MMP7	brown
MUC1	brown
MYF6	brown
OPN1SW	brown
PEMT	brown
PPARA	brown
PPP2R2B	brown
PSME1	brown
RPL29	brown
RPS3A	brown
SCD	brown
SELE	brown
SLC4A4	brown
TNF	brown
TNFRSF1A	brown
TNNT1	brown
TXK	brown
ZNF313	brown
ADRB2	green
ALOX15	green
ARR3	green
ART3	green
ATP1A1	green
BGLAP	green
C1QA	green
C1QB	green
CD2	green
CHRM1	green
CLU	green
CTSH	green
CYP2E1	green
DNASE2	green
ECE1	green
EDN1	green
FABP1	green
FABP4	green
FASN	green
FGF2	green
GDI2	green
GUCY1B3	green
IFNAR1	green
IL2	green
IMPA1	green
ITM2B	green
LBP	green
LDLR	green
LTB4DH	green
MMP1	green
NPPA	green
NPPC	green
PLAT	green
RAN	green
RHBG	green
SLC5A1	green
ST3GAL-IV	green
SULT1A1	green
VDAC2	green
XLKD1	green
ZFX	green
ABAT	grey
ACE	grey
ACO2	grey
ACR	grey
ADRB3	grey
AIF1	grey
AMBN	grey
AMELX	grey
APCS	grey
APP	grey
AQP1	grey
ARNT	grey
ATP2B1	grey
ATP6V1H	grey
AURKB	grey
B2M	grey
BAX	grey
C1S	grey
C4BPA	grey
C7	grey
CACNA2D1	grey
CACNB4	grey
CASP3	grey
CBR1	grey
CCR1	grey
CCR7	grey
CCR9	grey
CD3D	grey
CD69	grey
CEBPA	grey
CKM	grey
CNN2	grey
COL4A3	grey
COX7A1	grey
CRISP-1	grey
CYP1A1	grey
COX5B	grey
DAF	grey
DCN	grey
DSTN	grey
ESR1	grey
F2	grey
FLK-1	grey
FN1	grey
FSHB	grey
FUT8	grey
GAL	grey
GLRB	grey
GULO	grey
HCRT	grey
HYAL2	grey
IDH2	grey
IFNG	grey
IGF1R	grey
IGFBP1	grey
IL-18RA	grey
IL10RB	grey
IL16	grey
IL1A	grey
IL1B	grey
IL1RN	grey
IRAK1	grey
KCNB2	grey
LEPR	grey
LHB	grey
LHCGR	grey
MB	grey
MGST1	grey
MRLC2	grey
MTHFR	grey
MTR	grey
MYL1	grey
NFKBIA	grey
NOS3	grey
OTC	grey
PAFAH1B1	grey
PC	grey
PCK2	grey
PECAM1	grey
PLK1	grey
PMVK	grey
PNN	grey
POFUT1	grey
PPARG	grey
PRDX5	grey
PRKACA	grey
PRKCB1	grey
PRL	grey
PRSS7	grey
PSMA4	grey
PTGDS	grey
PTGFR	grey
PTH	grey
PTHLH	grey
RDX	grey
RETN	grey
RHO	grey
RPL12	grey
RPS12	grey
RPS29	grey
SAG	grey
SIAT4A	grey
SIAT7B	grey
SLC2A1	grey
SLC8A1	grey
SOD2	grey
SST	grey
STAT5B	grey
SUCLG1	grey
TACSTD1	grey
THOP1	grey
TIMP1	grey
TRAF6	grey
TRPC3	grey
TXNRD1	grey
UPK1A	grey
UPK2	grey
UPK3A	grey
VDAC1	grey
VDAC3	grey
AHR	magenta
ANXA1	magenta
ATP5I	magenta
ATP5L	magenta
BCL2L1	magenta
CCNB1	magenta
CHCHD3	magenta
CREB1	magenta
DMP1	magenta
ENPEP	magenta
GPI	magenta
GPX4	magenta
HYAL3	magenta
IGFALS	magenta
ITGAV	magenta
KPNA2	magenta
LIPE	magenta
MC4R	magenta
MX1	magenta
NGB	magenta
NPL	magenta
PAG6	magenta
PIGR	magenta
PREP	magenta
SOCS3	magenta
TGFB1	magenta
TNFSF5	magenta
TNNC2	magenta
UGP2	magenta
VTN	magenta
ZP3	magenta
ARPP-19	pink
BHMT	pink
BID	pink
C3	pink
CAPN1	pink
CART	pink
CAST	pink
CCR5	pink
CDH5	pink
DBI	pink
DLST	pink
EEF1G	pink
GH	pink
GHRHR	pink
GNAI2	pink
HTR1B	pink
HYAL1	pink
IBSP	pink
IGF2	pink
IL15	pink
IL6	pink
MITF	pink
MTP	pink
OCLN	pink
POLR2I	pink
PRKACB	pink
PROC	pink
RPS18	pink
SDHB	pink
TAC3	pink
TUFT1	pink
VCL	pink
ZO1	pink
ADRB1	purple
ALCAM	purple
APOC3	purple
CAPN2	purple
CAPN3	purple
CD97	purple
CSN3	purple
CSPG2	purple
CTSK	purple
CYB5	purple
EDNRA	purple
HIF1A	purple
MAOB	purple
MMP20	purple
MYH7	purple
PLA2G1B	purple
PLAU	purple
PRKAG1	purple
PRLR	purple
PSME2	purple
RGS16	purple
ROCK2	purple
S100A11	purple
TTR	purple
VWF	purple
AGRP	red
BAT1	red
CD4	red
CDC2	red
COL2A1	red
COMP	red
CS	red
DPYD	red
EGF	red
ELA2	red
FBN1	red
FHL3	red
GATA4	red
IFNB1	red
IL12RB2	red
IRF1	red
ITPR1	red
MCP	red
MFGE8	red
MYOC	red
NPY2R	red
OAS1	red
OVGP1	red
P2RY2	red
PB1	red
PDYN	red
PLD2	red
PPY	red
PRM1	red
SPP2	red
STAR	red
STE	red
TMOD3	red
TYROBP	red
UBC	red
UCP2	red
UOX	red
ZP2	red
ACADS	turquoise
ADM	turquoise
AGC1	turquoise
AHCY	turquoise
ALB	turquoise
ANPEP	turquoise
AVPR2	turquoise
APON	turquoise
CCL3L1	turquoise
CD8A	turquoise
CDKN2B	turquoise
CHGB	turquoise
CHRNA1	turquoise
COL10A1	turquoise
CRSP8	turquoise
CSN2	turquoise
CTGF	turquoise
CTLA4	turquoise
CTSD	turquoise
CYP51	turquoise
DIO1	turquoise
EPO	turquoise
F5	turquoise
F9	turquoise
FADD	turquoise
FOXP3	turquoise
GALM	turquoise
GFAP	turquoise
GGTA1	turquoise
GLTP	turquoise
GLUL	turquoise
GNB2L1	turquoise
GPX3	turquoise
HBXIP	turquoise
HCRTR1	turquoise
HMGB2	turquoise
HPD	turquoise
HSD17B4	turquoise
HVEC	turquoise
IL12B	turquoise
IL17	turquoise
IL18	turquoise
IL21	turquoise
KCNE1	turquoise
LALBA	turquoise
LHX3	turquoise
MBL2	turquoise
MX2	turquoise
MYD88	turquoise
NPC2	turquoise
OSTF1	turquoise
PLUNC	turquoise
PPP2CA	turquoise
PPP3CA	turquoise
QPCT	turquoise
SCG2	turquoise
SLC25A6	turquoise
SLC2A2	turquoise
SOD1	turquoise
TF	turquoise
TLR2	turquoise
TLR4	turquoise
TNFRSF5	turquoise
TNNT3	turquoise
TRAIN A	turquoise
TREM-1	turquoise
UCHL1	turquoise
UCP3	turquoise
VCAM1	turquoise
ACVR2B	yellow
ADAM2	yellow
APOB	yellow
ART4	yellow
ART5	yellow
BMP15	yellow
CD34	yellow
COL1A1	yellow
CSF2	yellow
DAD1	yellow
EEF1A1	yellow
ENSA	yellow
EPOR	yellow
FABP7	yellow
FCNB	yellow
FGFR2	yellow
FGG	yellow
FSHR	yellow
FST	yellow
GCG	yellow
GDF8	yellow
GPRK7	yellow
GUCY2C	yellow
H3F3A	yellow
HMOX1	yellow
HP	yellow
HSD11B2	yellow
INHBB	yellow
IRF3	yellow
KCNMA1	yellow
KIT	yellow
MMP3	yellow
MUT	yellow
PGR	yellow
PKIG	yellow
PRM2	yellow
RPLP1	yellow
RPS28	yellow
SCNN1A	yellow
SFTPD	yellow
SLC9A1	yellow
TBXAS1	yellow
TLR9	yellow
TXN	yellow
