# Supplementary material for: Analysis of Bos taurus and Sus scrofa X and Y chromosome transcriptome highlights reproductive driver genes
Source: Oncotarget. 2017 Apr 13;8(33):54416–33. doi: 10.18632/oncotarget.17081 (PMC5589591; doi:10.18632/oncotarget.17081)
Supplement: Supplementary file 4 [file oncotarget-08-54416-s004.xls]

## Sheet: 1
Gene	XY-color	GSE47139-color
CYB5	black	purple
EPOR	black	yellow
FABP1	black	green
GOT2	black	brown
GUCY2C	black	yellow
HP	black	yellow
KLK1	black	blue
MBP	black	blue
MYOC	black	red
OVGP1	black	red
PROP1	black	blue
RPS18	black	pink
TRAIN A	black	turquoise
UGP2	black	magenta
AGER	blue	blue
AMBP	blue	brown
BAT1	blue	red
BHMT	blue	pink
CALM1	blue	brown
CHRNA1	blue	turquoise
COX5B	blue	grey
CSN3	blue	purple
ENPEP	blue	magenta
GALM	blue	turquoise
IL17	blue	turquoise
LALBA	blue	turquoise
MYF6	blue	brown
OSTF1	blue	turquoise
PEMT	blue	brown
SCG2	blue	turquoise
STAR	blue	red
TLR4	blue	turquoise
TXN	blue	yellow
ZFX	blue	green
APOA1	brown	blue
APON	brown	turquoise
BZRP	brown	blue
CYP51	brown	turquoise
F5	brown	turquoise
F9	brown	turquoise
FGFR2	brown	yellow
GLTP	brown	turquoise
GLUL	brown	turquoise
HADHA	brown	blue
HMGB2	brown	turquoise
HVEC	brown	turquoise
IGF2	brown	pink
IL4R	brown	blue
ITM2B	brown	green
PRM1	brown	red
RHBG	brown	green
RPS3A	brown	brown
SCP2	brown	blue
SLC2A2	brown	turquoise
SLC4A4	brown	brown
SPP1	brown	blue
STE	brown	red
TNF	brown	brown
TREM-1	brown	turquoise
TXK	brown	brown
ADM	green	turquoise
ALB	green	turquoise
AQP1	green	grey
CRISP-1	green	grey
GGTA1	green	turquoise
GNB2L1	green	turquoise
ITGAV	green	magenta
KNG	green	brown
OXTR	green	blue
PLUNC	green	turquoise
PPP2CA	green	turquoise
RARA	green	blue
TRA1	green	blue
UCHL1	green	turquoise
PRKCA	grey	blue
SDHB	grey	pink
APP	pink	grey
CART	pink	pink
CD3G	pink	blue
CTSH	pink	green
CTSK	pink	purple
DNASE1	pink	blue
ECE1	pink	green
EPO	pink	turquoise
FASN	pink	green
IL16	pink	grey
IL21	pink	turquoise
INHBB	pink	yellow
SOD1	pink	turquoise
TNNT3	pink	turquoise
VNN1	pink	blue
BGLAP	red	green
C1R	red	brown
C2	red	brown
CAPNS1	red	blue
CD3E	red	blue
DNMT1	red	blue
GNAI1	red	blue
HMGCS2	red	blue
MYD88	red	turquoise
PPARD	red	blue
SLC1A1	red	blue
SLC25A6	red	turquoise
TF	red	turquoise
TYR	red	blue
UCP3	red	turquoise
ACADS	turquoise	turquoise
AHR	turquoise	magenta
ANPEP	turquoise	turquoise
BGN	turquoise	brown
CAMK2G	turquoise	blue
CASP1	turquoise	blue
CD4	turquoise	red
CDKN2B	turquoise	turquoise
CHGA	turquoise	blue
CHGB	turquoise	turquoise
CXCR4	turquoise	black
DDC	turquoise	blue
EEF1A1	turquoise	yellow
ENG	turquoise	blue
FABP7	turquoise	yellow
FADD	turquoise	turquoise
FTL	turquoise	brown
GDF9	turquoise	brown
IBSP	turquoise	pink
IL12RB2	turquoise	red
IL2RA	turquoise	blue
IL2RG	turquoise	blue
INHBA	turquoise	brown
KCNE1	turquoise	turquoise
LIF	turquoise	blue
MYOD1	turquoise	blue
NPC2	turquoise	turquoise
OPN1SW	turquoise	brown
PGRMC1	turquoise	blue
POMC	turquoise	blue
PRKACB	turquoise	pink
QPCT	turquoise	turquoise
TGFB1	turquoise	magenta
TNFRSF5	turquoise	turquoise
VCAM1	turquoise	turquoise
VCL	turquoise	pink
VTN	turquoise	magenta
XLKD1	turquoise	green
ZP2	turquoise	red
CD34	yellow	yellow
CD8A	yellow	turquoise
CHCHD3	yellow	magenta
CLU	yellow	green
DLST	yellow	pink
EGFR	yellow	blue
FCER1G	yellow	blue
FCGRT	yellow	blue
FHL3	yellow	red
HAS3	yellow	blue
HPD	yellow	turquoise
HSD17B4	yellow	turquoise
HSPE1	yellow	blue
ITGA2	yellow	brown
LHX3	yellow	turquoise
MTP	yellow	pink
NPPA	yellow	green
PLTP	yellow	blue
RPL23	yellow	blue
SILV	yellow	blue
TAC3	yellow	pink
TFG	yellow	blue
