# Supplementary material for: Analysis of Bos taurus and Sus scrofa X and Y chromosome transcriptome highlights reproductive driver genes
Source: Oncotarget. 2017 Apr 13;8(33):54416–33. doi: 10.18632/oncotarget.17081 (PMC5589591; doi:10.18632/oncotarget.17081)
Supplement: Supplementary file 5 [file oncotarget-08-54416-s005.xls]

## Sheet: xy-test
Gene	p.value	logFC
AASDHPPT	0.0227	0.927588
ACE	0.012	-0.633895
AHSG	0.0066	-0.918049
AKR1C1	0.0193	0.67623
ALDH5	0.0362	0.623971
ALS2CR4	0.0105	-0.592513
AP1S1	0.00266	1.48791
APOH	1.7e-09	1.69102
APP	0.0105	0.649009
ARFRP2	0.0263	0.971075
ART4	0.00748	-0.666877
ASC	0.0377	-0.66194
ATP6J	0.00169	0.877146
ATP6V0D2	0.0143	-0.662445
B4GALT5	0.00929	0.595917
BAG4	0.00215	2.88614
BCL10	0.0291	-0.619317
BGN	0.0215	0.60635
BHMT	0.011	-0.829429
BMTCCA	5.31e-06	0.610359
BOLA	0.0109	-2.04376
BSC1	0.0152	-0.660503
BTK	0.0125	-1.78899
BUBP43	0.0296	0.623292
BVD1.18	0.00671	0.664825
BVD1.20	0.0169	-0.61018
BXDC2	0.023	-0.710162
C1GALT1C1	0.0174	0.690698
CALB3	0.0362	-0.592271
CAMK2D	0.00854	0.702492
CAPN3	0.000387	0.622512
CARF	0.0229	0.765648
CARKL	0.0161	0.667902
CATHL4	0.000708	-0.997558
CAV2	0.0229	0.624666
CCL2	0.0228	-0.602272
CD164	0.0169	-0.608702
CD180	0.0136	0.953018
CD44	0.0125	-0.63881
CENPC1	0.021	1.10774
CEP27	0.0169	-0.880103
CFDP1	0.00604	-0.679732
CFLAR	0.0161	0.601002
CGI-41	0.028	0.589802
CHSY1	0.0289	1.53396
CKAP1	0.0063	-0.612867
CKM	2.88e-05	0.841441
CKMT2	0.0128	0.621768
CLCN5	0.0154	0.715373
CLK3	0.0142	0.651891
CORO1A	0.0152	-0.664999
COTL1	0.0424	-0.872454
CPSF3	0.000387	-0.844838
CPSF4	0.00266	1.45432
CPXM	0.0322	0.604974
CRHR1	0.0458	0.5974
CRTL1	0.0184	-0.652727
CSPG2	0.00789	0.744998
CSPP1	0.000954	0.931856
CSTF2	0.0392	0.625509
CTGF	0.0383	0.639273
CTPS2	0.00987	0.898147
CXCL2	0.0219	2.27656
CYLC1	0.0124	0.677625
CYLC2	0.0222	-0.612305
CYP11A1	0.0185	0.62895
DBT	0.0222	-0.635724
DCK	0.0126	-0.613623
DCXR	0.0108	-0.779732
DDX19B	0.0177	0.591661
DDX5	0.0229	-0.608066
DDX9	0.025	-2.86163
DKFZP564O1664	0.0256	0.635417
DKFZP761P1121	0.0154	0.586504
DNAJB6	0.0185	-0.852838
DNAJC3	0.0122	0.98314
DNMT1	0.0098	0.635317
DSC1	0.00989	0.776526
DSC2	0.0128	0.599677
DUSP10	0.0152	-0.627024
EAF2	0.0134	0.604986
EDNRB	0.0481	0.645214
EIF2C3	0.00651	0.58652
ENPEP	0.0229	-0.587799
ENSA	0.000448	0.736271
EPO	0.0302	0.6114
EPSTI1	0.0289	-1.5387
ETAA16	0.0327	0.679079
FABP	0.0161	0.618981
FBXO4	0.022	-0.585376
FGF2	0.00919	-0.69438
FIGF	0.0175	0.629028
FLJ21839	0.0265	0.63572
FOV	0.0109	1.54019
FZD3	4.85e-07	1.23303
GABRA1	0.00864	0.626384
GALNT1	0.028	0.677871
GCAT	0.0424	0.980307
GCNT1	0.0375	1.22099
GHRH	0.021	-1.03694
GK	0.00963	1.13426
GLRA1	0.0332	0.691314
GNG2	0.0169	-0.667888
GPX3	0.00294	-1.2933
GTF2E2	0.0383	-0.640562
GUCY1A3	0.0388	-0.746937
GUK1	0.00957	-0.585173
GYG	0.000337	1.02223
HABP2	0.00105	1.00255
HES1	0.000907	1.14068
HGS	0.00699	-0.65171
HUS1	0.0203	-0.62538
IER2	0.0136	0.641501
IL12A	0.0442	0.675708
IL3	0.0345	-0.655237
ILF3	0.0253	0.622819
IMPG1	0.00548	0.609588
ING4	0.0097	-0.601471
IRAK1	0.0142	-0.590959
ITGA2	0.0101	0.592752
ITGA5	0.0388	0.638387
JOSD1	0.0164	-0.741684
KCNJ8	0.0233	-0.647657
KCNMA1	0.00188	-0.63977
KCNN2	0.021	0.932575
KERA	0.0109	-0.623599
KHDRBS1	0.0047	1.07515
KIAA0373	0.0143	0.637114
KIR3DL1	0.028	-0.662085
KLRA1	0.0359	-0.687975
KLRC	0.0104	-0.746581
LLGLH	0.0115	0.625761
LOC280905	0.0263	-0.773912
LOC282685	0.00784	-1.29822
LOC286848	0.0063	-0.594686
LOC286871	0.0105	-0.621274
LOC317708	0.0012	0.596022
LOC404051	0.0345	0.629877
LOC404062	0.036	-0.602171
LOC404069	0.0193	-0.634765
LOC407149	0.0125	0.60703
LOC407184	0.00527	-0.671223
LOC407198	0.0248	0.844575
LOC407236	0.0359	0.806744
LOC408003	0.0392	0.621333
LOC444875	0.0307	-0.671612
LOC444876	0.0307	0.64641
LOC504219	0.00233	0.650125
LOC504422	0.0281	-0.644656
LOC504440	0.0233	0.656243
LOC504453	0.0291	-0.643688
LOC504492	0.0161	0.588779
LOC504508	0.00987	0.906538
LOC504652	0.00654	2.48799
LOC504657	0.0322	-0.586602
LOC504698	0.00489	0.847613
LOC504741	0.0169	-0.877658
LOC504757	0.000792	-1.32551
LOC504785	0.00758	0.656579
LOC504800	0.00693	0.668243
LOC504803	0.0312	0.619684
LOC504824	0.0193	0.654869
LOC504954	0.011	0.599966
LOC505068	0.0267	1.0876
LOC505129	0.000289	-1.40785
LOC505206	0.0481	-0.639975
LOC505315	0.0324	-0.672522
LOC505539	0.0134	-1.01917
LOC505547	0.0126	0.649176
LOC505725	0.036	0.588474
LOC505757	0.00396	-0.831316
LOC505794	0.0174	0.63968
LOC505995	0.00869	0.673297
LOC506020	0.00895	0.868299
LOC506182	0.0041	1.14117
LOC506201	0.0424	0.764008
LOC506240	0.00541	-0.848603
LOC506250	0.0229	-0.710095
LOC506258	0.00011	-0.622761
LOC506281	0.0383	-0.658796
LOC506329	0.0212	-0.665157
LOC506408	0.0103	-0.62154
LOC506423	0.0169	-1.00814
LOC506521	0.00245	-0.800171
LOC506564	0.0248	0.669757
LOC506574	0.0211	0.659645
LOC506618	0.0229	-0.714438
LOC506627	0.00987	1.0032
LOC506679	0.0163	-0.705973
LOC506742	0.0215	0.77161
LOC506936	0.0152	-0.873185
LOC506971	0.0281	-0.693288
LOC507077	0.02	0.624201
LOC507091	0.0215	0.597272
LOC507126	0.0454	0.675835
LOC507169	0.0405	0.613997
LOC507193	0.0405	0.58807
LOC507343	0.000129	1.16987
LOC507482	0.00192	-1.85285
LOC507518	0.0143	1.13763
LOC507604	0.0256	-0.623869
LOC507703	0.0229	-0.61617
LOC507790	0.00758	0.587621
LOC507819	0.0405	0.664266
LOC507934	0.0382	-0.586488
LOC508013	0.0189	0.964951
LOC508133	0.00199	0.647348
LOC508169	0.0359	0.796814
LOC508330	0.000328	0.744576
LOC508488	0.0174	0.674163
LOC508556	0.0114	-0.625544
LOC508634	0.0132	-0.793555
LOC508697	0.0233	0.613583
LOC509037	0.0268	0.6337
LOC509155	0.02	-0.763878
LOC509328	0.0108	-0.99841
LOC509338	0.0263	-0.938241
LOC509423	0.0146	-0.607708
LOC509430	0.0337	0.593693
LOC509537	0.0151	-0.588311
LOC509599	0.00158	0.616447
LOC509610	0.0177	0.656247
LOC509703	0.00758	0.593004
LOC509992	0.00704	-0.836027
LOC510085	0.0337	-0.640817
LOC510093	0.0289	1.32372
LOC510327	0.0238	1.02325
LOC510354	0.0263	-0.640091
LOC510369	0.0215	0.61556
LOC510412	0.0114	-0.676852
LOC510454	0.013	-0.622388
LOC510494	0.0124	0.599353
LOC510498	0.00414	-1.44279
LOC510604	0.0307	0.737551
LOC510683	0.0243	-0.646367
LOC510694	0.00614	1.09942
LOC510736	0.000451	-0.922684
LOC510769	0.00604	-0.63367
LOC510792	0.0193	0.598728
LOC510914	0.0211	-0.685407
LOC510922	0.0148	0.587288
LOC511003	0.0212	-0.622812
LOC511043	0.0359	0.70444
LOC511081	0.0405	0.650852
LOC511583	0.0222	-0.630996
LOC511755	0.00963	-1.23035
LOC511826	0.0344	-1.19681
LOC512018	0.0169	-0.895001
LOC512106	0.00984	-0.666107
LOC512141	0.0175	-0.648509
LOC512161	0.000467	0.600592
LOC512290	0.0265	-0.617556
LOC512304	0.00199	0.665513
LOC512318	0.00525	-1.2237
LOC512375	0.0203	0.633966
LOC512468	0.0473	0.65538
LOC512522	0.0458	0.662563
LOC512621	0.00598	-0.635018
LOC512740	0.0109	-0.672368
LOC512796	0.00728	0.631831
LOC512866	1.32e-05	-0.607701
LOC512977	0.0161	-0.62014
LOC513185	0.0245	0.600569
LOC513188	0.018	-1.3322
LOC513198	0.00805	0.624449
LOC513220	0.00696	-0.626966
LOC513228	0.0327	-0.641936
LOC513301	0.0141	0.664214
LOC513468	0.0211	0.652544
LOC513577	0.0311	0.650982
LOC513601	0.0263	-0.921796
LOC513618	0.0174	-0.647211
LOC513646	0.0286	-0.802341
LOC513665	0.0126	0.636236
LOC513687	0.00043	0.704019
LOC513944	0.00893	0.64234
LOC513993	0.028	0.684284
LOC514005	0.00498	-0.626502
LOC514047	0.0272	-0.60419
LOC514105	0.0203	-0.62464
LOC514111	0.0375	-2.71423
LOC514134	0.00869	-0.674215
LOC514185	0.0111	-0.707994
LOC514194	0.00929	0.640556
LOC514205	0.00609	0.591819
LOC514263	0.0134	-1.02727
LOC514264	0.0324	-0.679727
LOC514326	0.028	-0.603222
LOC514336	0.028	-0.675232
LOC514408	0.0265	0.59056
LOC514456	0.00139	0.968115
LOC514554	0.00987	1.05647
LOC514688	0.0296	-0.624815
LOC514738	0.0169	-0.647609
LOC514797	0.018	-1.0783
LOC514807	0.00961	-0.753626
LOC514909	0.0137	0.605199
LOC515010	0.00158	-0.647385
LOC515016	0.0111	-0.703316
LOC515072	0.0332	0.605838
LOC515085	0.0263	0.715285
LOC515124	0.0362	0.600593
LOC515193	0.00309	-1.66569
LOC515282	7.07e-07	1.77811
LOC515323	0.0481	-0.620058
LOC515340	0.0163	-0.756827
LOC516133	0.00479	-0.773569
LOC516426	0.0105	-0.599295
LOC516567	0.0362	0.595974
LOC516618	0.0039	-0.601071
LOC517788	0.0125	3.07635
LOC518122	0.0454	0.625332
LOC518260	0.0281	0.661811
LOC518540	0.0162	0.633833
LOC518832	0.0135	0.733846
LOC519193	0.0146	-1.64789
LOC519213	0.00248	-0.874182
LOC519943	0.0256	0.66454
LOC519993	0.00614	0.61226
LOC520702	0.0453	-1.62925
LOC520720	0.0405	-0.6082
LOC520842	0.0122	-0.847846
LOC520865	0.0182	0.597444
LOC521099	0.00725	0.589811
LOC521115	0.0454	-0.614503
LOC521764	0.00459	0.598077
LOC521784	0.0405	-0.618294
LOC521790	0.028	0.647164
LOC522158	0.0177	-0.668448
LOC522459	0.0454	0.683551
LOC522795	0.0359	0.644438
LOC522836	0.0248	0.659956
LOC522920	0.0151	-0.610847
LOC522928	0.0383	0.637379
LOC523958	0.013	0.682154
LOC524039	0.00338	0.680419
LOC524743	0.0256	-0.649259
LOC524776	0.0109	0.646902
LOC524810	0.000209	1.35341
LOC524870	0.0143	1.04747
LOC525136	0.0177	-0.649924
LOC525143	0.0132	0.751732
LOC525155	0.0332	0.620367
LOC525842	0.0243	0.651014
LOC526046	0.00446	-0.628771
LOC526059	0.0289	1.01267
LOC526152	0.0143	1.33715
LOC526585	0.0454	-0.804233
LOC526873	0.0167	-1.02048
LOC526903	0.0104	-0.587075
LOC527172	0.0237	0.629975
LOC527840	0.0359	0.673036
LOC527978	0.0109	0.665531
LOC528138	0.0424	-0.59999
LOC528142	0.00704	0.717276
LOC528191	0.0143	1.23785
LOC529006	0.0286	-0.652952
LOC529109	0.0405	0.602483
LOC529115	0.00129	-2.28377
LOC529184	0.0337	-0.61887
LOC529922	0.0359	0.62284
LOC530937	0.000936	-1.70585
LOC530962	0.0311	-0.60191
LOC530975	0.0248	-0.679413
LOC531017	0.0161	-0.621081
LOC532021	0.00519	0.756024
LOC532034	0.0359	-0.631679
LOC532421	0.0134	-0.64553
LOC532631	0.0256	0.605062
LOC532649	0.0111	0.683148
LOC532715	0.00519	-0.765917
LOC532724	0.0105	-0.676321
LOC532789	0.0327	-0.636115
LOC532798	0.0281	0.62432
LOC532838	0.000156	0.810436
LOC532895	0.0262	-0.58643
LOC532923	0.0188	-0.629746
LOC533021	0.0296	-0.625219
LOC533096	0.0345	-0.658894
LOC533181	0.0182	-0.62141
LOC533188	0.0154	0.654644
LOC533243	0.0163	0.781641
LOC533248	0.0154	0.671407
LOC533358	0.00854	0.811426
LOC533370	0.0233	0.603389
LOC533427	0.000594	0.605106
LOC533575	0.00533	-0.961377
LOC533577	0.0311	-0.631018
LOC533581	0.0175	0.616226
LOC533634	0.0248	-0.617401
LOC533681	0.02	-0.596428
LOC533687	0.0243	-0.590792
LOC533842	0.0286	0.758366
LOC533861	0.0473	-0.586412
LOC533887	0.00596	0.845012
LOC533922	0.0117	0.792779
LOC533936	0.0362	0.630427
LOC534002	0.0107	-0.597887
LOC534015	0.0203	-0.65143
LOC534073	0.0164	0.726789
LOC534252	0.00117	0.910248
LOC534256	0.0211	0.662114
LOC534496	0.0175	0.648658
LOC534620	0.00888	0.586056
LOC534625	0.013	0.605583
LOC534626	0.0243	-0.591074
LOC534629	0.02	-0.684046
LOC534661	0.0388	0.906836
LOC534664	0.0115	-1.04484
LOC534770	0.000805	0.847105
LOC534781	0.0268	0.641814
LOC535392	0.0177	-0.668568
LOC535450	0.0207	-0.58883
LOC535680	0.00415	-0.651633
LOC535727	0.0207	0.585577
LOC535746	0.0327	-0.68287
LOC536310	0.011	0.822411
LOC536335	0.00982	0.605746
LOC536508	0.0154	-0.589549
LOC536605	0.0164	-0.704284
LOC536731	0.0345	0.633506
LOC537162	0.0405	-0.663064
LOC537203	0.0152	-0.987701
LOC537503	0.0028	0.665084
LOC537712	0.0248	0.595939
LOC537885	0.0144	0.690912
LOC538209	0.00433	-0.649745
LOC538226	0.0124	0.653464
LOC538396	0.00568	0.617877
LOC538487	0.0174	0.60228
LOC538523	0.0296	-0.617744
LOC538544	0.0215	-0.661646
LOC538549	0.0272	0.591165
LOC538594	0.0243	-0.678685
LOC538606	0.0174	0.620657
LOC538614	0.0302	-0.710627
LOC538719	0.0125	-0.61945
LOC538724	0.0248	0.740681
LOC538952	0.0233	0.636896
LOC538955	0.0044	0.81872
LOC538956	0.00213	-0.590011
LOC538959	0.00227	-1.57078
LOC539000	0.0324	0.656075
LOC539067	0.0281	-0.611206
LOC539076	0.0211	0.621176
LOC539120	0.0121	0.928065
LOC539344	0.000433	-0.641383
LOC539359	0.0424	0.829052
LOC539392	0.0189	-0.900557
LOC539507	0.00651	-0.60279
LOC539513	0.0141	-0.670299
LOC539655	0.0424	0.626205
LOC539679	0.02	0.589001
LOC539986	3.21e-05	-0.607775
LOC540077	0.0286	0.891308
LOC540195	0.0454	-0.744732
LOC540226	0.00895	-0.878007
LOC540312	0.00157	-0.680751
LOC540313	0.00639	-1.27446
LOC540346	0.0383	0.707304
LOC540357	1.18e-08	1.67856
LOC540564	0.013	0.641339
LOC540640	0.0215	0.762157
LOC540648	0.011	-0.611472
LOC540701	0.0454	-0.766283
LOC540712	0.00919	0.704477
LOC540719	0.011	-0.653724
LOC540722	0.0177	-0.633099
LOC540766	0.0103	0.667522
LOC540781	0.0229	0.668604
LOC540836	1.7e-05	1.85539
LOC540885	2.22e-05	-1.23472
LOC540922	0.0311	0.655275
LOC541035	0.0265	-0.677135
LOC541107	0.00768	1.53027
LOC541150	0.0307	0.659377
LOC541180	0.0229	-0.620658
LOC541271	0.00925	0.708726
LOC541288	0.0454	-0.605184
LOC541292	0.00984	-0.651697
LOC613329	0.0136	0.79514
LOC613382	0.0195	0.594496
LOC613590	0.00197	0.591994
LOC613679	0.00893	0.61985
LOC613711	0.0302	-0.6577
LOC613718	0.00801	0.89596
LOC613848	7.03e-06	2.19321
LOC613864	0.0144	0.592346
LOC613984	0.0481	-0.607708
LOC614184	0.0169	-0.648389
LOC614260	0.00599	0.760235
LOC614455	0.00535	0.692782
LOC614607	0.0109	-0.602724
LOC614682	0.01	-0.605627
LOC614713	0.0453	0.949021
LOC614872	0.0126	0.683494
LOC614964	0.00215	-0.628696
LOC615005	0.0405	-0.60156
LOC615022	0.00872	-1.00402
LOC615027	0.0243	0.643181
LOC615041	0.011	-0.863001
LOC615069	0.00703	2.36171
LOC615189	0.00807	0.848073
LOC615299	0.0023	0.73663
LOC615599	0.00769	-0.724952
LOC615657	0.0066	-0.870225
LOC615685	0.00987	-0.950369
LOC615784	0.00328	0.796629
LOC615890	0.0148	-0.655852
LOC616041	0.00488	-0.933675
LOC616129	0.0101	0.678798
LOC616210	0.00505	-0.686914
LOC616238	8.95e-20	1.36755
LOC616246	0.0359	0.684512
LOC616290	0.00594	-0.652279
LOC616292	0.0362	0.614828
LOC616351	0.0154	-0.586175
LOC616400	0.00125	-0.665489
LOC616487	0.0289	1.22439
LOC616555	0.00814	-0.687655
LOC616560	0.023	0.639379
LOC616719	0.00522	-1.17314
LOC616730	0.0134	-0.636103
LOC616742	0.036	-0.610253
LOC616789	0.0049	-1.94067
LOC616903	0.0383	-0.79023
LOC616913	0.0182	-0.591681
LOC617028	0.0161	0.6577
LOC617064	0.0327	-0.65109
LOC617126	0.0115	-1.29173
LOC617129	0.0211	0.679045
LOC617203	0.0229	-0.625113
LOC617219	0.0324	0.62865
LOC617256	0.0184	-0.610121
LOC617264	0.00465	0.630518
LOC617368	0.00929	0.630817
LOC617488	0.00645	-0.669026
LOC617518	0.0101	0.607405
LOC617601	0.000184	-0.938893
LOC617631	0.00662	-0.611827
LOC617729	0.0233	0.607784
LOC617776	0.00627	0.744783
LOC617799	0.0359	0.639826
LOC617968	0.0193	0.600376
LOC618021	0.0165	0.611276
LOC618195	0.0126	-0.685711
LOC618245	0.0047	1.01636
LOC618267	0.00207	-0.617163
LOC618291	0.0238	0.885894
LOC618512	0.00929	-0.607489
LOC618735	0.00708	1.10826
LOC618763	0.0193	0.591014
LOC767889	0.00854	0.719874
LRAT	0.0424	0.664916
LRRC17	0.0193	-0.624336
LRRC33	0.0162	-0.616722
LUM	0.0185	-0.636105
LYZ2	0.0375	-1.14316
MAOA	0.0248	0.685475
MAP2	0.00352	0.599103
MAPK13	0.0143	-0.704414
MAPRE2	0.0268	-0.59801
MC2R	0.00192	1.78287
MCFD2	0.0281	0.709107
METTL1	0.0025	0.641362
MGC127117	0.0307	-0.6506
MGC127120	0.0245	-0.593362
MGC127163	0.0286	0.678682
MGC127165	0.00764	-0.679676
MGC127185	0.00712	0.597929
MGC127229	0.00336	1.0954
MGC127247	0.0243	0.657721
MGC127253	0.0215	0.643296
MGC127316	0.0286	-0.888417
MGC127392	0.00248	-0.86881
MGC127529	0.0108	0.974928
MGC127568	0.0162	0.619959
MGC127642	0.0174	-0.600688
MGC127696	0.0185	-0.87598
MGC127760	0.0103	0.599195
MGC127911	0.0324	0.649625
MGC127942	0.0311	-0.668692
MGC128021	0.0148	-0.623271
MGC128191	0.00115	-1.28947
MGC128207	0.0148	-0.590911
MGC128282	0.0038	0.602555
MGC128432	0.00364	-0.597734
MGC128448	0.0312	-0.611298
MGC128567	0.0152	-0.639541
MGC128570	0.00198	0.975351
MGC128586	0.00214	-0.752444
MGC128614	0.0126	0.651527
MGC128720	0.000238	-0.585498
MGC128745	0.0105	-0.672589
MGC128774	0.00197	0.599314
MGC128794	0.0243	-0.625864
MGC128966	0.0265	-0.681035
MGC129005	0.036	-0.591626
MGC129013	0.0263	0.635577
MGC129061	0.0377	0.634423
MGC129078	0.0256	0.625068
MGC129094	0.0327	0.598072
MGC133576	0.00399	0.658783
MGC133588	0.0161	-0.684781
MGC133619	0.0185	-0.622586
MGC133651	0.0117	0.592129
MGC133693	0.0307	0.59687
MGC133772	0.023	-0.672751
MGC133868	0.02	0.61818
MGC133901	0.00959	0.619802
MGC134135	0.0152	1.06338
MGC134260	0.021	0.82582
MGC134342	0.0405	0.633331
MGC134374	0.0481	-0.699475
MGC134384	0.0184	-0.654273
MGC134411	0.0286	0.795266
MGC134457	0.00011	-0.615214
MGC134551	0.0253	0.606418
MGC134560	0.0243	0.612341
MGC137002	0.00636	-1.34331
MGC137059	0.0169	-0.651425
MGC137060	0.02	-0.615418
MGC137073	0.00501	1.11709
MGC137075	0.0388	-0.596518
MGC137090	0.0098	0.642439
MGC137148	0.015	0.818511
MGC137150	0.0125	-3.02366
MGC137208	0.0189	-0.971236
MGC137217	0.00722	-0.726294
MGC137262	0.0405	-0.653272
MGC137270	0.000581	-0.626667
MGC137331	0.011	-0.88143
MGC137384	0.0392	0.626118
MGC137443	0.00703	-2.32442
MGC137455	0.0188	-0.642184
MGC137488	0.0203	0.628665
MGC137610	0.000419	-0.756101
MGC137613	0.0324	0.663529
MGC137622	0.0332	-0.690421
MGC137644	0.00784	-1.16966
MGC137683	0.0114	0.587776
MGC137687	0.0119	0.680143
MGC137888	0.00522	1.11899
MGC137895	0.023	-0.750225
MGC137923	0.0268	0.616571
MGC138058	0.0442	0.681868
MGC138942	0.0215	-0.642608
MGC138997	0.00292	-0.610795
MGC139057	0.0405	0.642491
MGC139062	0.000179	-0.620408
MGC139071	0.0135	-0.616163
MGC139079	0.028	-0.602172
MGC139134	0.00888	-0.645718
MGC139338	0.0481	0.58972
MGC139383	0.0238	-1.12337
MGC139389	0.0312	-0.592457
MGC139401	0.0109	2.144
MGC139416	0.00548	0.645275
MGC139459	0.0134	-1.13299
MGC139475	0.0134	-0.618601
MGC139539	0.0136	0.929793
MGC139592	0.0169	-0.652021
MGC139606	0.00594	0.640297
MGC139657	0.0281	-0.655393
MGC139710	0.0392	0.616163
MGC139722	0.0182	0.591924
MGC139740	0.0189	-1.10878
MGC139770	0.0184	0.595801
MGC139793	0.0256	-0.609124
MGC139815	0.00215	-2.88432
MGC139849	0.0345	-0.628537
MGC139904	0.015	-0.804644
MGC139984	0.0481	-0.662068
MGC140046	0.0383	0.632308
MGC140188	0.0073	0.918886
MGC140417	0.00415	0.640789
MGC140443	0.0424	-0.878515
MGC140559	0.0105	-0.630191
MGC140571	0.00817	-0.640833
MGC140643	0.00567	-0.61467
MGC140696	0.00594	0.655864
MGC140723	0.0424	0.785449
MGC140745	0.0126	0.622419
MGC140754	0.0135	-0.669526
MGC142339	0.0144	0.664904
MGC142353	0.0442	-0.641878
MGC142379	0.0134	-0.682141
MGC142485	0.00784	-1.42979
MGC142528	0.0108	-1.16946
MGC142534	0.028	-0.587084
MGC142581	0.0073	-0.903677
MGC142585	0.0267	-1.00826
MGC142606	0.0155	0.619017
MGC142758	0.0344	0.999867
MGC142778	0.0442	0.611619
MGC142811	0.0156	-0.595489
MGC143010	0.00559	0.734027
MGC143045	0.0125	0.623888
MGC143066	0.0324	0.587554
MGC143110	0.00961	-0.831985
MGC143302	0.0345	-0.628428
MGC143385	0.0424	0.623601
MGC152108	0.0148	0.665094
MIER1	0.0052	-0.589345
MLN	0.028	-0.58992
MMP9	0.0233	0.651728
MOGAT2	0.0152	-0.627618
MRPL30	0.00479	-0.793142
MRPL44	0.0108	0.863675
MRPS25	0.0136	-0.96169
MRPS36	0.00649	0.77314
MSR1	0.0169	-0.599485
MTF2	0.018	-1.14107
MTFR1	0.022	-0.585366
MTRR	0.00072	1.8202
MUC15	0.0146	1.41397
MYF5	0.00764	-0.682326
MYH1	0.0311	0.624584
MYLK	0.0424	-0.75798
MYOHD1	0.0047	-0.932088
NAGK	0.00984	-0.648838
NDUFA6	0.0332	-0.88114
NDUFA7	0.0161	-0.588872
NDUFB7	0.0281	-0.608414
NEF3	0.0424	-0.663147
NNT	0.00725	0.776089
NPC2	0.000149	0.919287
NPFF	0.00699	-0.639714
NRBF2	0.00542	-0.595084
NRBP2	0.0243	-0.655665
NRXN3	0.00893	-0.628775
NT5C2	0.00662	0.624559
NTS	0.0377	-0.589185
NUDT11	0.0481	0.665758
NUP50	0.0362	-0.616287
NUP88	0.0337	-0.599181
NXT1	0.0302	1.05821
OSR2	0.0344	1.02291
P2RX7	0.0103	0.678923
PAG2	0.021	1.14383
PAG21	0.00595	0.783849
PALLD	1.16e-05	-0.597415
PAPOLB	0.00931	-1.16237
PDC	0.0207	0.606723
PFDN5	0.0109	0.594339
PGR	0.0195	0.592016
PHKG2	0.0227	1.30322
PIGS	0.0182	0.595228
PITX1	0.0212	-0.645363
PMPCB	0.0345	-0.679874
PNRC1	0.00594	-0.645046
POU1F1	0.00722	-0.650578
PPARGC1A	0.00482	0.662434
PRM1	0.0222	0.66366
PRP9	0.000874	-0.62661
PSMA3	0.0188	-0.692125
PSMB8	0.000184	-0.653925
PTHLH	0.0162	0.637731
PXMP2	0.00625	3.72307
RAB25	0.0268	0.605885
RAB3B	0.00871	-0.615689
RAB3C	0.0165	0.585126
RABEX5	0.0115	-0.677792
RALA	0.0105	0.592472
RALY	0.0248	-0.631756
RANBP2	0.00842	0.588969
RASGEF1A	0.0152	1.0582
RASSF2	0.0193	0.650256
RBP3	0.0222	-0.637479
RCSD1	0.013	-0.607182
REG3A	0.0253	-0.609291
RFK	0.0311	0.618592
RG9MTD1	0.0268	0.633131
RGN	0.0307	-0.665315
RHEB	0.0286	-0.919737
RNF128	0.0362	-0.647315
RPE	0.0098	0.67628
RPL18	0.0243	-0.682312
RPL3	0.00699	-0.669808
RPOL-1L	0.0458	0.618587
RPS27A	0.0227	-1.19974
RPS8	0.0238	1.09706
RTCD1	0.0212	-0.605466
SAR1A	0.0177	0.596063
SCAP2	0.0263	0.766135
SCIN	0.0253	0.64615
SEC23IP	0.0188	0.672025
SERBP1	0.000779	-1.12588
SERPINA5	0.0481	0.761832
SGCE	0.00187	0.861746
SIAT1	0.02	0.666456
SIAT4B	0.0105	0.624253
SIAT8D	0.0152	0.996656
SLC22A9	0.0359	0.786924
SLC24A6	0.0169	-0.666458
SMC4L1	0.00401	-0.590915
SOD2	0.0148	-0.663642
SOSTDC1	0.0458	-0.590276
SPAG6	0.0268	-0.586914
SPINT1	0.0135	-0.713972
SRA1	0.0473	-0.585448
STK4	0.0136	0.683131
TBCA	0.00912	0.635118
TBCC	0.0289	-1.86415
TCN2	0.0229	0.5947
TCR GAMMA	0.000242	-0.641392
TERF1	0.0289	0.59369
TEX264	0.00169	-1.57901
TFE3	0.0286	0.724393
TFG	0.0344	-1.28716
TGFBR1	0.00533	-0.6943
THBS	0.009	0.588613
TIMELESS	0.00549	-0.66869
TIMP2	0.00789	-0.794097
TKT	0.00884	0.77328
TNNC2	0.0248	-0.600991
TP53	0.0286	0.641788
TPM1	0.00789	-0.719115
TRA@	0.0454	0.622831
TRB@	0.00814	0.59257
TRGV3-2	0.00895	-0.928319
TRIM21	0.0165	-0.597793
TRPC3	0.0135	-0.640244
TSPAN33	0.00464	-0.596518
TST	0.00869	0.75289
TXNL2	0.0307	-0.703356
UGALT2	0.0125	0.592343
UPK1B	0.0104	0.699697
UQCRC1	0.0371	-0.603014
URG4	0.02	-0.591447
USP15	0.02	0.646896
UTP14C	0.00595	0.918449
UTX	0.0118	1.15444
UXT	0.0122	0.830053
VCL	0.0424	-0.627007
VEGF	0.0268	0.619522
VIT	0.0169	0.840427
VLDLR	0.0388	-0.737087
VNN1	0.0143	-0.698499
WBSCR1	0.0177	-0.587754
WIPI1	0.00049	1.00013
XIST	0.021	1.05236
XRCC3	0.00153	1.04388
ZDHHC16	0.000262	-0.585015
ZFP36L2	0.0095	-0.612942
ZNF410	0.0265	-0.627807
