# Supplementary material for: Analysis of Bos taurus and Sus scrofa X and Y chromosome transcriptome highlights reproductive driver genes
Source: Oncotarget. 2017 Apr 13;8(33):54416–33. doi: 10.18632/oncotarget.17081 (PMC5589591; doi:10.18632/oncotarget.17081)
Supplement: Supplementary file 6 [file oncotarget-08-54416-s006.xls]

## Sheet: 1
Gene	X	Y
ACACA	8.50487	9.01191
APCS	10.369	10.5352
CACNB4	10.1318	10.13
CCL21	11.1299	10.2783
CD2	8.28701	8.29896
CD34	11.4307	11.1858
CD4	11.3843	11.3761
CD45	6.33849	6.86819
CD86	10.4331	10.4706
CDKN2B	10.6585	10.6931
CEBPA	10.7423	11.4196
CHRNA1	9.77968	9.92854
CKM	11.1146	9.27935
CLIC1	12.2776	12.5546
CSN3	11.5805	12.3759
DCN	8.77144	9.34365
EEF1A1	12.477	12.2446
EPOR	11.5275	11.4191
F9	9.67798	8.77994
FABP7	8.89799	9.48869
FATE	14.3909	13.8444
FAU	12.4467	11.902
FGF2	10.5012	9.44626
FGFR2	9.67093	9.11574
FHL3	11.7416	11.7009
FLK-1	9.81727	9.05741
GPI	11.5903	10.897
GPX4	13.9786	14.3759
GUCY2C	8.62463	8.44984
HMGB2	11.3508	11.5106
HP	9.40518	10.06
HPD	12.7119	13.218
HPRT1	11.1613	11.2767
IFNAR1	6.83685	7.6202
IL4	9.94006	9.64526
INHA	14.3754	14.7105
INHBB	9.73667	10.0342
LALBA	10.5772	11.4755
LDLR	10.2774	11.1581
MAOA	9.18248	8.05053
MMP20	9.72186	9.61338
MYOC	13.5232	12.8192
NGB	12.5992	12.7846
NPPC	10.1837	10.0908
OPTC	9.56421	8.92004
OVGP1	14.1888	14.3888
PAFAH1B1	10.5327	10.5404
PECAM1	10.4539	10.7876
PIGR	8.88479	9.00426
PLA2G1B	10.7548	11.0393
PLAU	12.3885	12.3331
PNN	8.36095	7.83286
PPARG	13.9188	13.7016
PPP2R2B	11.6233	12.108
PRDX5	10.6152	9.86005
PRM1	15.4404	16.4719
PTGFR	9.50826	9.26422
RGS16	10.1275	9.88745
RPL29	10.0286	10.1652
SCD	11.8086	11.4229
SCG2	9.90033	9.64935
SELP	10.8035	11.4307
STAR	12.505	12.4102
STE	11.1697	10.5419
SULT1A1	10.6506	9.97545
TUFT1	13.852	13.8027
TXN	10.5684	9.98456
