# Supplementary material for: Analysis of Bos taurus and Sus scrofa X and Y chromosome transcriptome highlights reproductive driver genes
Source: Oncotarget. 2017 Apr 13;8(33):54416–33. doi: 10.18632/oncotarget.17081 (PMC5589591; doi:10.18632/oncotarget.17081)
Supplement: Supplementary file 7 [file oncotarget-08-54416-s007.xls]

## Sheet: cor
Gene	ACACA	APCS	CACNB4	CCL21	CD2	CD34	CD4	CD45	CD86	CDKN2B	CEBPA	CHRNA1	CKM	CLIC1	CSN3	DCN	EEF1A1	EPOR	F9	FABP7	FATE	FAU	FGF2	FGFR2	FHL3	FLK.1	GPI	GPX4	GUCY2C	HMGB2	HP	HPD	HPRT1	IFNAR1	IL4	INHA	INHBB	LALBA	LDLR	MAOA	MMP20	MYOC	NGB	NPPC	OPTC	OVGP1	PAFAH1B1	PECAM1	PIGR
ACACA	1	0.969733	0.977766	0.932982	0.862238	0.963417	0.966933	0.948106	0.976467	0.955464	0.835907	0.966855	0.970019	0.872913	0.962934	0.9604	-0.28952	0.967366	0.951405	0.958116	0.894913	0.955873	0.974047	0.932787	0.977046	0.931328	0.974162	0.96896	0.979179	0.97291	0.391292	0.97098	0.976554	0.984085	0.971217	0.857044	0.937988	0.947018	0.971305	0.958281	0.922358	0.973532	0.97559	0.979389	0.965731	0.97877	0.96815	0.902126	0.967266
APCS	0.969733	1	0.985116	0.969551	0.904366	0.986955	0.992451	0.97603	0.974938	0.985877	0.87816	0.991467	0.975312	0.838406	0.986788	0.985416	-0.217631	0.96036	0.980819	0.985606	0.942687	0.970702	0.987995	0.970265	0.988969	0.976673	0.991386	0.970654	0.988635	0.992081	0.335156	0.977019	0.989572	0.985506	0.975911	0.885817	0.967817	0.976088	0.990344	0.985206	0.972725	0.989724	0.987389	0.984657	0.980798	0.982158	0.989533	0.937865	0.985811
CACNB4	0.977766	0.985116	1	0.978484	0.899342	0.99607	0.989778	0.983206	0.983832	0.990958	0.915377	0.98952	0.979672	0.828467	0.992042	0.995316	-0.185934	0.970871	0.991704	0.988198	0.95593	0.983845	0.997464	0.981697	0.994366	0.951692	0.995173	0.970056	0.991924	0.996832	0.303905	0.989453	0.995265	0.991347	0.975361	0.912774	0.970973	0.988185	0.996269	0.9947	0.974972	0.996285	0.999051	0.994115	0.992609	0.986565	0.997511	0.958636	0.997648
CCL21	0.932982	0.969551	0.978484	1	0.862374	0.98892	0.97368	0.956678	0.934475	0.968332	0.953265	0.961781	0.92714	0.72	0.980371	0.984964	-0.00404569	0.921773	0.991443	0.992817	0.977544	0.99246	0.978952	0.99359	0.959886	0.962894	0.967418	0.910419	0.952533	0.972213	0.287319	0.980458	0.962764	0.955101	0.922432	0.94091	0.947533	0.994277	0.970987	0.982529	0.982915	0.967685	0.977169	0.960381	0.964588	0.942781	0.981048	0.990626	0.98686
CD2	0.862238	0.904366	0.899342	0.862374	1	0.90448	0.912225	0.930684	0.878373	0.914188	0.827735	0.923763	0.895482	0.733197	0.911418	0.891011	-0.219182	0.879224	0.91051	0.887363	0.895315	0.861007	0.913769	0.903167	0.910066	0.835143	0.917169	0.922346	0.912907	0.914362	0.0554903	0.871176	0.909946	0.883715	0.918227	0.825282	0.957582	0.900679	0.910717	0.904957	0.904168	0.921363	0.906788	0.898188	0.903796	0.90113	0.910917	0.843341	0.900737
CD34	0.963417	0.986955	0.99607	0.98892	0.90448	1	0.988175	0.983165	0.972554	0.990695	0.935226	0.989766	0.968527	0.797744	0.996774	0.997964	-0.125148	0.959823	0.997935	0.995443	0.967413	0.988197	0.997	0.993124	0.989437	0.956532	0.993377	0.960174	0.985291	0.994999	0.287827	0.986917	0.990844	0.983185	0.966558	0.932873	0.972509	0.995874	0.994723	0.998162	0.987876	0.99362	0.996543	0.98725	0.987624	0.980004	0.998532	0.972658	0.999472
CD4	0.966933	0.992451	0.989778	0.97368	0.912225	0.988175	1	0.978328	0.971563	0.988351	0.88781	0.987901	0.971721	0.819193	0.983479	0.984542	-0.206434	0.946091	0.983282	0.98143	0.950961	0.980074	0.992354	0.972625	0.987065	0.969798	0.989531	0.962436	0.986857	0.992694	0.267312	0.979417	0.988156	0.984796	0.968684	0.887397	0.966354	0.980214	0.988907	0.98398	0.967733	0.990356	0.988452	0.988639	0.988564	0.975476	0.989538	0.944204	0.988542
CD45	0.948106	0.97603	0.983206	0.956678	0.930684	0.983165	0.978328	1	0.972678	0.985108	0.911816	0.98446	0.973384	0.812173	0.990306	0.985149	-0.205304	0.9602	0.982829	0.973523	0.955367	0.951805	0.981514	0.972429	0.98554	0.919795	0.986993	0.970335	0.985176	0.988395	0.212695	0.961906	0.98653	0.968588	0.968882	0.916931	0.981646	0.977653	0.987836	0.987255	0.97394	0.991137	0.98689	0.986567	0.985342	0.976883	0.987617	0.944548	0.983268
CD86	0.976467	0.974938	0.983832	0.934475	0.878373	0.972554	0.971563	0.972678	1	0.984595	0.851613	0.986738	0.997789	0.908625	0.972904	0.979134	-0.334745	0.981199	0.959658	0.956936	0.900248	0.944818	0.979549	0.940984	0.994587	0.927793	0.989529	0.9889	0.995152	0.988258	0.349812	0.963033	0.993757	0.99438	0.989849	0.859078	0.948964	0.950318	0.989812	0.978625	0.945932	0.988722	0.984624	0.99084	0.984897	0.996491	0.981924	0.901678	0.976182
CDKN2B	0.955464	0.985877	0.990958	0.968332	0.914188	0.990695	0.988351	0.985108	0.984595	1	0.906296	0.996321	0.984331	0.84862	0.987412	0.992643	-0.216029	0.962421	0.985087	0.979315	0.943552	0.967193	0.991164	0.975962	0.994703	0.953015	0.996285	0.973956	0.992707	0.996574	0.293344	0.977388	0.995336	0.989109	0.982578	0.900082	0.968021	0.979341	0.996765	0.994175	0.97558	0.995576	0.992933	0.990665	0.995114	0.988164	0.995292	0.940313	0.9904
CEBPA	0.835907	0.87816	0.915377	0.953265	0.827735	0.935226	0.88781	0.911816	0.851613	0.906296	1	0.892163	0.838035	0.591246	0.932364	0.930851	0.187405	0.848655	0.948984	0.941242	0.949249	0.929351	0.911686	0.964902	0.88577	0.851068	0.899797	0.824346	0.874093	0.902341	0.20222	0.924024	0.890279	0.867254	0.843562	0.982056	0.896614	0.957827	0.904489	0.932535	0.938575	0.902682	0.918325	0.891281	0.906329	0.867965	0.923405	0.974326	0.929672
CHRNA1	0.966855	0.991467	0.98952	0.961781	0.923763	0.989766	0.987901	0.98446	0.986738	0.996321	0.892163	1	0.986887	0.861904	0.99009	0.989591	-0.237625	0.96774	0.982401	0.980023	0.934286	0.964651	0.992395	0.972203	0.996858	0.951862	0.998727	0.984101	0.996201	0.997153	0.309481	0.975357	0.996998	0.991606	0.990257	0.89808	0.970986	0.976223	0.99718	0.992061	0.972659	0.996993	0.992563	0.991584	0.991405	0.994231	0.994754	0.931361	0.989087
CKM	0.970019	0.975312	0.979672	0.92714	0.895482	0.968527	0.971721	0.973384	0.997789	0.984331	0.838035	0.986887	1	0.90985	0.968788	0.974792	-0.361927	0.982376	0.956471	0.950569	0.901686	0.936047	0.977353	0.93638	0.99391	0.926852	0.988256	0.993901	0.995004	0.987262	0.322249	0.953951	0.992756	0.991042	0.991665	0.84086	0.957196	0.944614	0.988511	0.975611	0.947174	0.987947	0.981105	0.986224	0.980652	0.994542	0.979217	0.892073	0.972127
CLIC1	0.872913	0.838406	0.828467	0.72	0.733197	0.797744	0.819193	0.812173	0.908625	0.84862	0.591246	0.861904	0.90985	1	0.802397	0.812634	-0.629073	0.880447	0.766145	0.773146	0.650497	0.747157	0.820438	0.730701	0.871725	0.786253	0.857095	0.907957	0.881259	0.846321	0.509656	0.808811	0.867042	0.888107	0.913922	0.61998	0.77816	0.747466	0.850516	0.813714	0.743425	0.848726	0.833233	0.86224	0.851473	0.897866	0.824981	0.647826	0.803403
CSN3	0.962934	0.986788	0.992042	0.980371	0.911418	0.996774	0.983479	0.990306	0.972904	0.987412	0.932364	0.99009	0.968788	0.802397	1	0.995616	-0.137438	0.962069	0.994962	0.993653	0.962106	0.97791	0.992648	0.989444	0.988935	0.944533	0.993017	0.965072	0.986105	0.99345	0.28204	0.980914	0.990228	0.978673	0.968886	0.940879	0.975509	0.992893	0.993475	0.996493	0.985571	0.993805	0.994702	0.988339	0.985947	0.981974	0.996567	0.967094	0.995691
DCN	0.9604	0.985416	0.995316	0.984964	0.891011	0.997964	0.984542	0.985149	0.979134	0.992643	0.930851	0.989591	0.974792	0.812634	0.995616	1	-0.147878	0.966025	0.994807	0.992126	0.962143	0.981565	0.993712	0.988405	0.991412	0.95356	0.993503	0.96272	0.987073	0.995296	0.301572	0.983628	0.992656	0.984639	0.968051	0.927032	0.968645	0.991439	0.996172	0.999304	0.987656	0.993791	0.996293	0.988599	0.988745	0.982864	0.998157	0.968563	0.998071
EEF1A1	-0.28952	-0.217631	-0.185934	-0.00404569	-0.219182	-0.125148	-0.206434	-0.205304	-0.334745	-0.216029	0.187405	-0.237625	-0.361927	-0.629073	-0.137438	-0.147878	1	-0.310501	-0.0838282	-0.0728703	0.0155605	-0.0568658	-0.18077	-0.0186855	-0.264071	-0.144475	-0.228557	-0.376214	-0.287919	-0.220823	-0.150985	-0.117807	-0.254311	-0.280319	-0.339665	0.154333	-0.18904	-0.0466212	-0.220742	-0.149897	-0.0755876	-0.227708	-0.186048	-0.247917	-0.218542	-0.297542	-0.170474	0.0830412	-0.141955
EPOR	0.967366	0.96036	0.970871	0.921773	0.879224	0.959823	0.946091	0.9602	0.981199	0.962421	0.848655	0.96774	0.982376	0.880447	0.962069	0.966025	-0.310501	1	0.953511	0.950281	0.911511	0.922458	0.963068	0.934868	0.980068	0.911781	0.974191	0.98206	0.979089	0.972002	0.384293	0.952632	0.978935	0.973038	0.977818	0.845558	0.964424	0.940781	0.975908	0.967231	0.946376	0.974543	0.974924	0.965883	0.95684	0.981213	0.969626	0.898931	0.96283
F9	0.951405	0.980819	0.991704	0.991443	0.91051	0.997935	0.983282	0.982829	0.959658	0.985087	0.948984	0.982401	0.956471	0.766145	0.994962	0.994807	-0.0838282	0.953511	1	0.995594	0.98048	0.985543	0.992144	0.997521	0.981515	0.951474	0.986886	0.948968	0.976544	0.98931	0.26356	0.984191	0.983403	0.97128	0.955364	0.94121	0.977787	0.998675	0.988888	0.995611	0.991284	0.988411	0.992863	0.979037	0.98127	0.968767	0.99512	0.981343	0.99657
FABP7	0.958116	0.985606	0.988198	0.992817	0.887363	0.995443	0.98143	0.973523	0.956936	0.979315	0.941242	0.980023	0.950569	0.773146	0.993653	0.992126	-0.0728703	0.950281	0.995594	1	0.969284	0.987245	0.987783	0.993723	0.977958	0.965121	0.984292	0.942505	0.973467	0.985669	0.33239	0.98988	0.979962	0.971971	0.953177	0.94255	0.965079	0.996316	0.985209	0.991366	0.984312	0.983681	0.990083	0.977315	0.977369	0.967677	0.992017	0.97882	0.993007
FATE	0.894913	0.942687	0.95593	0.977544	0.895315	0.967413	0.950961	0.955367	0.900248	0.943552	0.949249	0.934286	0.901686	0.650497	0.962106	0.962143	0.0155605	0.911511	0.98048	0.969284	1	0.95916	0.956024	0.982237	0.935	0.923318	0.942165	0.89265	0.927388	0.949732	0.160189	0.946714	0.938135	0.914837	0.89316	0.920529	0.968721	0.979743	0.94796	0.962768	0.980709	0.948384	0.956386	0.930244	0.935164	0.909257	0.959786	0.983961	0.96549
FAU	0.955873	0.970702	0.983845	0.99246	0.861007	0.988197	0.980074	0.951805	0.944818	0.967193	0.929351	0.964651	0.936047	0.747157	0.97791	0.981565	-0.0568658	0.922458	0.985543	0.987245	0.95916	1	0.986212	0.983644	0.965311	0.958738	0.97098	0.921287	0.959823	0.975411	0.283802	0.98236	0.967556	0.967492	0.931134	0.92633	0.939332	0.988502	0.972691	0.978498	0.968365	0.971018	0.979076	0.969338	0.969082	0.951567	0.980666	0.976977	0.988521
FGF2	0.974047	0.987995	0.997464	0.978952	0.913769	0.997	0.992354	0.981514	0.979549	0.991164	0.911686	0.992395	0.977353	0.820438	0.992648	0.993712	-0.18077	0.963068	0.992144	0.987783	0.956024	0.986212	1	0.983551	0.993495	0.953534	0.995626	0.971371	0.990955	0.997066	0.274461	0.983512	0.994275	0.989989	0.975012	0.911436	0.972784	0.988378	0.995848	0.994324	0.978994	0.996023	0.996391	0.991099	0.989384	0.985605	0.997171	0.956991	0.997974
FGFR2	0.932787	0.970265	0.981697	0.99359	0.903167	0.993124	0.972625	0.972429	0.940984	0.975962	0.964902	0.972203	0.93638	0.730701	0.989444	0.988405	-0.0186855	0.934868	0.997521	0.993723	0.982237	0.983644	0.983551	1	0.967882	0.945211	0.976099	0.928666	0.961267	0.978436	0.255167	0.978511	0.97035	0.956392	0.938391	0.955343	0.968131	0.998453	0.97824	0.989702	0.990412	0.977043	0.98342	0.965521	0.970649	0.953693	0.987558	0.987745	0.990157
FHL3	0.977046	0.988969	0.994366	0.959886	0.910066	0.989437	0.987065	0.98554	0.994587	0.994703	0.88577	0.996858	0.99391	0.871725	0.988935	0.991412	-0.264071	0.980068	0.981515	0.977958	0.935	0.965311	0.993495	0.967882	1	0.947309	0.998905	0.988246	0.99937	0.998458	0.316866	0.977417	0.99993	0.995918	0.990872	0.888825	0.971727	0.974196	0.998847	0.992296	0.969864	0.998605	0.995803	0.995383	0.992353	0.997064	0.995266	0.931796	0.990925
FLK.1	0.931328	0.976673	0.951692	0.962894	0.835143	0.956532	0.969798	0.919795	0.927793	0.953015	0.851068	0.951862	0.926852	0.786253	0.944533	0.95356	-0.144475	0.911781	0.951474	0.965121	0.923318	0.958738	0.953534	0.945211	0.947309	1	0.952051	0.909501	0.944627	0.95543	0.411938	0.962984	0.94888	0.953791	0.927157	0.83985	0.91936	0.949796	0.952407	0.949815	0.943451	0.947296	0.951771	0.941545	0.944236	0.933665	0.955307	0.921972	0.953577
GPI	0.974162	0.991386	0.995173	0.967418	0.917169	0.993377	0.989531	0.986993	0.989529	0.996285	0.899797	0.998727	0.988256	0.857095	0.993017	0.993503	-0.228557	0.974191	0.986886	0.984292	0.942165	0.97098	0.995626	0.976099	0.998905	0.952051	1	0.983713	0.997847	0.999271	0.313652	0.981853	0.999202	0.994059	0.989009	0.903733	0.973992	0.981212	0.999336	0.994959	0.974777	0.999298	0.997196	0.995069	0.993773	0.995169	0.997725	0.940695	0.993582
GPX4	0.96896	0.970654	0.970056	0.910419	0.922346	0.960174	0.962436	0.970335	0.9889	0.973956	0.824346	0.984101	0.993901	0.907957	0.965072	0.96272	-0.376214	0.98206	0.948968	0.942505	0.89265	0.921287	0.971371	0.928666	0.988246	0.909501	0.983713	1	0.990819	0.980297	0.305388	0.941993	0.986562	0.981736	0.99435	0.836152	0.964669	0.935906	0.981395	0.966606	0.940011	0.983292	0.973706	0.977565	0.969079	0.992154	0.971753	0.875937	0.962795
GUCY2C	0.979179	0.988635	0.991924	0.952533	0.912907	0.985291	0.986857	0.985176	0.995152	0.992707	0.874093	0.996201	0.995004	0.881259	0.986105	0.987073	-0.287919	0.979089	0.976544	0.973467	0.927388	0.959823	0.990955	0.961267	0.99937	0.944627	0.997847	0.990819	1	0.997027	0.317487	0.974714	0.999121	0.995608	0.993165	0.880746	0.970268	0.968949	0.996923	0.988118	0.962739	0.997674	0.99357	0.995941	0.992029	0.997414	0.992348	0.922188	0.986926
HMGB2	0.97291	0.992081	0.996832	0.972213	0.914362	0.994999	0.992694	0.988395	0.988258	0.996574	0.902341	0.997153	0.987262	0.846321	0.99345	0.995296	-0.220823	0.972002	0.98931	0.985669	0.949732	0.975411	0.997066	0.978436	0.998458	0.95543	0.999271	0.980297	0.997027	1	0.295844	0.982153	0.998972	0.993294	0.984268	0.903017	0.975239	0.983844	0.999555	0.99595	0.978085	0.999453	0.997807	0.995381	0.994099	0.992188	0.99844	0.947095	0.995698
HP	0.391292	0.335156	0.303905	0.287319	0.0554903	0.287827	0.267312	0.212695	0.349812	0.293344	0.20222	0.309481	0.322249	0.509656	0.28204	0.301572	-0.150985	0.384293	0.26356	0.33239	0.160189	0.283802	0.274461	0.255167	0.316866	0.411938	0.313652	0.305388	0.317487	0.295844	1	0.39258	0.314957	0.364818	0.361319	0.228052	0.203487	0.265281	0.30718	0.291348	0.230509	0.288925	0.315132	0.306523	0.300452	0.352677	0.301245	0.22606	0.281833
HPD	0.97098	0.977019	0.989453	0.980458	0.871176	0.986917	0.979417	0.961906	0.963033	0.977388	0.924024	0.975357	0.953951	0.808811	0.980914	0.983628	-0.117807	0.952632	0.984191	0.98988	0.946714	0.98236	0.983512	0.978511	0.977417	0.962984	0.981853	0.941993	0.974714	0.982153	0.39258	1	0.979125	0.979602	0.960461	0.921862	0.950464	0.985435	0.981286	0.982023	0.957925	0.980667	0.989653	0.981161	0.98368	0.969829	0.986759	0.958666	0.985824
HPRT1	0.976554	0.989572	0.995265	0.962764	0.909946	0.990844	0.988156	0.98653	0.993757	0.995336	0.890279	0.996998	0.992756	0.867042	0.990228	0.992656	-0.254311	0.978935	0.983403	0.979962	0.938135	0.967556	0.994275	0.97035	0.99993	0.94888	0.999202	0.986562	0.999121	0.998972	0.314957	0.979125	1	0.995649	0.989695	0.892933	0.972295	0.976567	0.999257	0.99341	0.971545	0.99902	0.996648	0.995883	0.99326	0.996386	0.996228	0.935532	0.992174
IFNAR1	0.984085	0.985506	0.991347	0.955101	0.883715	0.983185	0.984796	0.968588	0.99438	0.989109	0.867254	0.991606	0.991042	0.888107	0.978673	0.984639	-0.280319	0.973038	0.97128	0.971971	0.914837	0.967492	0.989989	0.956392	0.995918	0.953791	0.994059	0.981736	0.995608	0.993294	0.364818	0.979602	0.995649	1	0.988473	0.871971	0.951354	0.964918	0.993266	0.983895	0.953877	0.991889	0.990675	0.993001	0.989425	0.995079	0.988926	0.919547	0.985472
IL4	0.971217	0.975911	0.975361	0.922432	0.918227	0.966558	0.968684	0.968882	0.989849	0.982578	0.843562	0.990257	0.991665	0.913922	0.968886	0.968051	-0.339665	0.977818	0.955364	0.953177	0.89316	0.931134	0.975012	0.938391	0.990872	0.927157	0.989009	0.99435	0.993165	0.984268	0.361319	0.960461	0.989695	0.988473	1	0.853418	0.959364	0.945286	0.98536	0.971885	0.939595	0.986463	0.979813	0.982996	0.980214	0.995465	0.977883	0.883659	0.967206
INHA	0.857044	0.885817	0.912774	0.94091	0.825282	0.932873	0.887397	0.916931	0.859078	0.900082	0.982056	0.89808	0.84086	0.61998	0.940879	0.927032	0.154333	0.845558	0.94121	0.94255	0.920529	0.92633	0.911436	0.955343	0.888825	0.83985	0.903733	0.836152	0.880746	0.903017	0.228052	0.921862	0.892933	0.871971	0.853418	1	0.885307	0.952915	0.90435	0.928432	0.924091	0.905261	0.917232	0.90233	0.908308	0.879904	0.921666	0.959995	0.92685
INHBB	0.937988	0.967817	0.970973	0.947533	0.957582	0.972509	0.966354	0.981646	0.948964	0.968021	0.896614	0.970986	0.957196	0.77816	0.975509	0.968645	-0.18904	0.964424	0.977787	0.965079	0.968721	0.939332	0.972784	0.968131	0.971727	0.91936	0.973992	0.964669	0.970268	0.975239	0.203487	0.950464	0.972295	0.951354	0.959364	0.885307	1	0.968861	0.974589	0.973996	0.975081	0.978395	0.9757	0.960224	0.959018	0.959499	0.976079	0.93619	0.971679
LALBA	0.947018	0.976088	0.988185	0.994277	0.900679	0.995874	0.980214	0.977653	0.950318	0.979341	0.957827	0.976223	0.944614	0.747466	0.992893	0.991439	-0.0466212	0.940781	0.998675	0.996316	0.979743	0.988502	0.988378	0.998453	0.974196	0.949796	0.981212	0.935906	0.968949	0.983844	0.265281	0.985435	0.976567	0.964918	0.945286	0.952915	0.968861	1	0.982874	0.991631	0.986599	0.982682	0.988927	0.97537	0.978399	0.960699	0.991239	0.986518	0.993894
LDLR	0.971305	0.990344	0.996269	0.970987	0.910717	0.994723	0.988907	0.987836	0.989812	0.996765	0.904489	0.99718	0.988511	0.850516	0.993475	0.996172	-0.220742	0.975908	0.988888	0.985209	0.94796	0.972691	0.995848	0.97824	0.998847	0.952407	0.999336	0.981395	0.996923	0.999555	0.30718	0.981286	0.999257	0.993266	0.98536	0.90435	0.974589	0.982874	1	0.996975	0.97927	0.999153	0.997838	0.994293	0.993108	0.993639	0.998557	0.94656	0.995374
MAOA	0.958281	0.985206	0.9947	0.982529	0.904957	0.998162	0.98398	0.987255	0.978625	0.994175	0.932535	0.992061	0.975611	0.813714	0.996493	0.999304	-0.149897	0.967231	0.995611	0.991366	0.962768	0.978498	0.994324	0.989702	0.992296	0.949815	0.994959	0.966606	0.988118	0.99595	0.291348	0.982023	0.99341	0.983895	0.971885	0.928432	0.973996	0.991631	0.996975	1	0.989157	0.995141	0.996567	0.987925	0.98898	0.984383	0.998877	0.965999	0.997752
MMP20	0.922358	0.972725	0.974972	0.982915	0.904168	0.987876	0.967733	0.97394	0.945932	0.97558	0.938575	0.972659	0.947174	0.743425	0.985571	0.987656	-0.0755876	0.946376	0.991284	0.984312	0.980709	0.968365	0.978994	0.990412	0.969864	0.943451	0.974777	0.940011	0.962739	0.978085	0.230509	0.957925	0.971545	0.953877	0.939595	0.924091	0.975081	0.986599	0.97927	0.989157	1	0.975949	0.977781	0.958441	0.960157	0.955291	0.984319	0.975187	0.985928
MYOC	0.973532	0.989724	0.996285	0.967685	0.921363	0.99362	0.990356	0.991137	0.988722	0.995576	0.902682	0.996993	0.987947	0.848726	0.993805	0.993791	-0.227708	0.974543	0.988411	0.983681	0.948384	0.971018	0.996023	0.977043	0.998605	0.947296	0.999298	0.983292	0.997674	0.999453	0.288925	0.980667	0.99902	0.991889	0.986463	0.905261	0.978395	0.982682	0.999153	0.995141	0.975949	1	0.997871	0.995916	0.994235	0.993236	0.997837	0.944161	0.994352
NGB	0.97559	0.987389	0.999051	0.977169	0.906788	0.996543	0.988452	0.98689	0.984624	0.992933	0.918325	0.992563	0.981105	0.833233	0.994702	0.996293	-0.186048	0.974924	0.992863	0.990083	0.956386	0.979076	0.996391	0.98342	0.995803	0.951771	0.997196	0.973706	0.99357	0.997807	0.315132	0.989653	0.996648	0.990675	0.979813	0.917232	0.9757	0.988927	0.997838	0.996567	0.977781	0.997871	1	0.994194	0.993249	0.989159	0.998922	0.957368	0.997134
NPPC	0.979389	0.984657	0.994115	0.960381	0.898188	0.98725	0.988639	0.986567	0.99084	0.990665	0.891281	0.991584	0.986224	0.86224	0.988339	0.988599	-0.247917	0.965883	0.979037	0.977315	0.930244	0.969338	0.991099	0.965521	0.995383	0.941545	0.995069	0.977565	0.995941	0.995381	0.306523	0.981161	0.995883	0.993001	0.982996	0.90233	0.960224	0.97537	0.994293	0.987925	0.958441	0.995916	0.994194	1	0.996832	0.991825	0.992181	0.934789	0.989063
OPTC	0.965731	0.980798	0.992609	0.964588	0.903796	0.987624	0.988564	0.985342	0.984897	0.995114	0.906329	0.991405	0.980652	0.851473	0.985947	0.988745	-0.218542	0.95684	0.98127	0.977369	0.935164	0.969082	0.989384	0.970649	0.992353	0.944236	0.993773	0.969079	0.992029	0.994099	0.300452	0.98368	0.99326	0.989425	0.980214	0.908308	0.959018	0.978399	0.993108	0.98898	0.960157	0.994235	0.993249	0.996832	1	0.986764	0.992438	0.93837	0.988185
OVGP1	0.97877	0.982158	0.986565	0.942781	0.90113	0.980004	0.975476	0.976883	0.996491	0.988164	0.867965	0.994231	0.994542	0.897866	0.981974	0.982864	-0.297542	0.981213	0.968767	0.967677	0.909257	0.951567	0.985605	0.953693	0.997064	0.933665	0.995169	0.992154	0.997414	0.992188	0.352677	0.969829	0.996386	0.995079	0.995465	0.879904	0.959499	0.960699	0.993639	0.984383	0.955291	0.993236	0.989159	0.991825	0.986764	1	0.987914	0.910907	0.981531
PAFAH1B1	0.96815	0.989533	0.997511	0.981048	0.910917	0.998532	0.989538	0.987617	0.981924	0.995292	0.923405	0.994754	0.979217	0.824981	0.996567	0.998157	-0.170474	0.969626	0.99512	0.992017	0.959786	0.980666	0.997171	0.987558	0.995266	0.955307	0.997725	0.971753	0.992348	0.99844	0.301245	0.986759	0.996228	0.988926	0.977883	0.921666	0.976079	0.991239	0.998557	0.998877	0.984319	0.997837	0.998922	0.992181	0.992438	0.987914	1	0.96101	0.998342
PECAM1	0.902126	0.937865	0.958636	0.990626	0.843341	0.972658	0.944204	0.944548	0.901678	0.940313	0.974326	0.931361	0.892073	0.647826	0.967094	0.968563	0.0830412	0.898931	0.981343	0.97882	0.983961	0.976977	0.956991	0.987745	0.931796	0.921972	0.940695	0.875937	0.922188	0.947095	0.22606	0.958666	0.935532	0.919547	0.883659	0.959995	0.93619	0.986518	0.94656	0.965999	0.975187	0.944161	0.957368	0.934789	0.93837	0.910907	0.96101	1	0.97061
PIGR	0.967266	0.985811	0.997648	0.98686	0.900737	0.999472	0.988542	0.983268	0.976182	0.9904	0.929672	0.989087	0.972127	0.803403	0.995691	0.998071	-0.141955	0.96283	0.99657	0.993007	0.96549	0.988521	0.997974	0.990157	0.990925	0.953577	0.993582	0.962795	0.986926	0.995698	0.281833	0.985824	0.992174	0.985472	0.967206	0.92685	0.971679	0.993894	0.995374	0.997752	0.985928	0.994352	0.997134	0.989063	0.988185	0.981531	0.998342	0.97061	1
PLA2G1B	0.984801	0.984406	0.991912	0.950581	0.918866	0.98422	0.986645	0.980678	0.990742	0.986916	0.870925	0.992713	0.990297	0.87028	0.983968	0.982596	-0.282903	0.973465	0.975147	0.970549	0.926006	0.964673	0.993212	0.959763	0.996457	0.936434	0.995195	0.989321	0.997309	0.9946	0.28925	0.972571	0.996129	0.99412	0.98942	0.880547	0.969158	0.968274	0.993457	0.984008	0.95778	0.995645	0.991643	0.994338	0.988425	0.994439	0.989683	0.921635	0.986722
PLAU	0.924474	0.957867	0.97313	0.995613	0.857798	0.985579	0.96084	0.955219	0.92784	0.963133	0.972759	0.956969	0.916834	0.710538	0.980395	0.981763	0.0351614	0.914746	0.988999	0.990947	0.970023	0.98592	0.972195	0.994411	0.953282	0.942624	0.962667	0.901938	0.945427	0.9655	0.295451	0.978926	0.956446	0.946632	0.917556	0.966754	0.939249	0.994102	0.965478	0.980288	0.9772	0.962585	0.973509	0.956707	0.962466	0.939207	0.9773	0.992139	0.982378
PNN	0.975586	0.975244	0.976248	0.919273	0.895292	0.963706	0.970591	0.968472	0.996934	0.98029	0.824538	0.986082	0.998502	0.922156	0.965194	0.968527	-0.380372	0.978884	0.949862	0.946783	0.888203	0.932123	0.974533	0.928738	0.992051	0.925884	0.986683	0.995165	0.994591	0.98448	0.341702	0.953324	0.990682	0.99156	0.994567	0.834738	0.951118	0.938592	0.985126	0.969568	0.936189	0.985536	0.977897	0.986099	0.979202	0.995212	0.975213	0.88018	0.967067
PPARG	0.961519	0.975668	0.996054	0.980378	0.904056	0.996779	0.981183	0.981275	0.976487	0.990922	0.936746	0.987794	0.971749	0.808762	0.992202	0.995778	-0.141334	0.962057	0.993717	0.986679	0.958373	0.982641	0.99566	0.988057	0.989596	0.937729	0.992207	0.962643	0.985127	0.993163	0.275603	0.983385	0.990704	0.983956	0.969006	0.930876	0.968113	0.990736	0.993814	0.996735	0.980928	0.992854	0.995755	0.987403	0.989288	0.982037	0.996593	0.965247	0.997456
PPP2R2B	0.96012	0.984905	0.994322	0.990888	0.900415	0.998178	0.986384	0.977015	0.966908	0.989315	0.939873	0.986651	0.962368	0.793252	0.992783	0.995399	-0.105467	0.957139	0.997365	0.996458	0.968336	0.987681	0.9937	0.993897	0.985567	0.963319	0.990547	0.952667	0.981102	0.991822	0.317998	0.992512	0.987212	0.980816	0.964248	0.932158	0.970012	0.996132	0.991592	0.995683	0.984519	0.990084	0.995288	0.983132	0.986553	0.975359	0.996725	0.973114	0.99671
PRDX5	0.978875	0.992749	0.995727	0.967628	0.906751	0.9924	0.990147	0.983488	0.991024	0.994942	0.893474	0.997356	0.989039	0.863322	0.991119	0.992964	-0.236439	0.976309	0.985096	0.984595	0.939231	0.972164	0.994941	0.973296	0.998939	0.957919	0.999384	0.98283	0.998055	0.998861	0.337426	0.984709	0.999198	0.996323	0.988928	0.897248	0.970383	0.979499	0.998845	0.993463	0.97156	0.998355	0.997269	0.995466	0.993336	0.995351	0.996944	0.939013	0.992941
PRM1	0.956649	0.984409	0.992174	0.987758	0.904035	0.99821	0.982503	0.98209	0.96812	0.989722	0.944741	0.988915	0.962977	0.795804	0.996756	0.996456	-0.103089	0.957317	0.99716	0.996602	0.964633	0.982683	0.992146	0.994537	0.986157	0.954335	0.99166	0.955634	0.981847	0.991847	0.312197	0.98829	0.987755	0.978694	0.966152	0.943966	0.970147	0.996073	0.992343	0.997419	0.986512	0.991	0.994729	0.984111	0.986663	0.97816	0.99713	0.972302	0.996122
PTGFR	0.946925	0.977578	0.98708	0.986611	0.856709	0.989815	0.977838	0.971062	0.967273	0.981621	0.921321	0.97374	0.963148	0.787101	0.983133	0.994261	-0.131175	0.955929	0.987555	0.985286	0.965869	0.980133	0.98372	0.980804	0.979294	0.959839	0.979835	0.942712	0.973235	0.984917	0.299655	0.974596	0.980896	0.973932	0.945849	0.906628	0.955753	0.983842	0.985656	0.990696	0.985782	0.980893	0.98588	0.975232	0.975036	0.965619	0.988116	0.971741	0.991064
RGS16	0.99109	0.985166	0.989084	0.945193	0.902621	0.979077	0.985182	0.974401	0.991625	0.982294	0.855757	0.989592	0.989632	0.884529	0.979412	0.978055	-0.302701	0.972791	0.968012	0.96793	0.913428	0.961492	0.988702	0.950827	0.994417	0.941257	0.992468	0.987522	0.996362	0.991483	0.329345	0.97393	0.993979	0.995458	0.989427	0.870594	0.959447	0.961702	0.990051	0.978195	0.947067	0.992145	0.988711	0.99437	0.986603	0.994116	0.985434	0.912332	0.981754
RPL29	0.968342	0.98861	0.997732	0.983343	0.907988	0.999184	0.988854	0.986719	0.979928	0.993704	0.927469	0.993171	0.976505	0.817939	0.997079	0.998418	-0.157597	0.968224	0.996175	0.993419	0.962035	0.983071	0.997303	0.989237	0.993934	0.954843	0.996686	0.968844	0.990694	0.997611	0.300407	0.987694	0.995021	0.987677	0.97496	0.926032	0.975256	0.992894	0.997685	0.998885	0.985002	0.996934	0.998854	0.991397	0.991345	0.98619	0.999849	0.96492	0.999005
SCD	0.926335	0.957132	0.977353	0.99532	0.874338	0.987795	0.962798	0.961428	0.930483	0.964731	0.972749	0.957476	0.9227	0.705005	0.981625	0.983771	0.0197613	0.925795	0.99336	0.989717	0.983369	0.985404	0.976248	0.996961	0.956861	0.937049	0.964688	0.909653	0.948718	0.968649	0.257264	0.976645	0.959801	0.94698	0.919836	0.958638	0.954807	0.996057	0.968639	0.983094	0.984124	0.966586	0.9771	0.957057	0.962092	0.94037	0.979982	0.995388	0.985807
SCG2	0.92518	0.941326	0.964582	0.967776	0.838625	0.972114	0.930947	0.949873	0.937762	0.954314	0.962359	0.95078	0.924945	0.757777	0.972843	0.974882	-0.0155738	0.94541	0.974247	0.977521	0.942777	0.952756	0.955987	0.976452	0.952501	0.91004	0.958315	0.914307	0.944642	0.956577	0.389413	0.971205	0.954586	0.943452	0.929383	0.959136	0.935117	0.975403	0.961473	0.974708	0.963481	0.957043	0.969588	0.949908	0.95304	0.94802	0.969695	0.967253	0.969265
SELP	0.969859	0.989201	0.998088	0.980939	0.908497	0.998587	0.989651	0.986659	0.982903	0.994826	0.921277	0.994361	0.980084	0.825956	0.996113	0.998243	-0.174388	0.970217	0.994706	0.991381	0.959011	0.981851	0.997878	0.986725	0.995599	0.954802	0.997642	0.972264	0.992592	0.998571	0.299318	0.98627	0.996498	0.989897	0.977543	0.919469	0.975083	0.990656	0.998662	0.998713	0.983954	0.997817	0.998953	0.992421	0.992019	0.988278	0.99988	0.960816	0.998816
STAR	0.952925	0.969178	0.973401	0.971845	0.910568	0.974295	0.976887	0.957771	0.928825	0.957946	0.916849	0.959237	0.92548	0.744837	0.970692	0.963051	-0.0786142	0.925817	0.978652	0.98093	0.962681	0.972198	0.972292	0.974762	0.956988	0.953793	0.965062	0.923793	0.956053	0.967038	0.297659	0.984065	0.959302	0.951817	0.938629	0.914608	0.963722	0.981232	0.962505	0.96395	0.95119	0.967025	0.974108	0.962225	0.964875	0.942404	0.971754	0.955583	0.971517
STE	0.967827	0.993093	0.993665	0.976339	0.910734	0.994719	0.990979	0.992783	0.980223	0.990934	0.910689	0.992345	0.978617	0.821831	0.996968	0.995264	-0.189666	0.967439	0.991613	0.990041	0.959821	0.974886	0.993192	0.982012	0.993382	0.955149	0.995231	0.972234	0.991924	0.9969	0.283401	0.979975	0.994395	0.98432	0.974189	0.916019	0.977983	0.987607	0.996095	0.995144	0.982653	0.996594	0.995625	0.992536	0.989337	0.985024	0.996692	0.95742	0.994679
SULT1A1	-0.727338	-0.757537	-0.773877	-0.764157	-0.828983	-0.784119	-0.742313	-0.81122	-0.731928	-0.750952	-0.772584	-0.757506	-0.749647	-0.502956	-0.796626	-0.780148	0.0430393	-0.821082	-0.808963	-0.781534	-0.86335	-0.732589	-0.774182	-0.804683	-0.76752	-0.683288	-0.76833	-0.77731	-0.760595	-0.771931	-0.0161849	-0.735049	-0.768065	-0.719492	-0.743113	-0.740887	-0.881073	-0.794033	-0.775761	-0.789742	-0.836273	-0.780921	-0.78319	-0.737159	-0.726868	-0.747766	-0.782751	-0.800161	-0.783694
TUFT1	0.910483	0.95299	0.970115	0.985959	0.88999	0.982881	0.961392	0.952255	0.928596	0.966666	0.949931	0.958743	0.927096	0.708031	0.97135	0.978334	-0.0186148	0.917757	0.986039	0.974783	0.976117	0.97937	0.976632	0.989057	0.955522	0.932743	0.962086	0.914915	0.946199	0.966809	0.191997	0.955172	0.95769	0.945731	0.919194	0.925322	0.953503	0.984286	0.966857	0.979596	0.98822	0.963088	0.968214	0.946817	0.953441	0.937988	0.975109	0.979065	0.981894
TXN	0.977798	0.969755	0.970226	0.910494	0.868919	0.955199	0.963406	0.956277	0.995949	0.971637	0.805592	0.978249	0.995679	0.93345	0.955979	0.961405	-0.401248	0.975667	0.938523	0.938708	0.870901	0.926892	0.967183	0.91547	0.986586	0.923671	0.979678	0.989783	0.989429	0.977473	0.374062	0.948337	0.984983	0.990221	0.989147	0.819201	0.934825	0.927245	0.978301	0.960801	0.923287	0.977738	0.970828	0.981556	0.972146	0.991628	0.967089	0.868309	0.959535
[truncated: 18 more columns]
