# Supplementary material for: Analysis of Bos taurus and Sus scrofa X and Y chromosome transcriptome highlights reproductive driver genes
Source: Oncotarget. 2017 Apr 13;8(33):54416–33. doi: 10.18632/oncotarget.17081 (PMC5589591; doi:10.18632/oncotarget.17081)
Supplement: Supplementary file 8 [file oncotarget-08-54416-s008.xls]

## Sheet: func
Category	Term	Count	PValue	Genes
GOTERM_BP_FAT	GO:0006928~cell motion	7	0.00779542	SELP, CD34, TXN, PLA2G1B, PAFAH1B1, FGF2, PLAU
GOTERM_BP_FAT	GO:0009611~response to wounding	7	0.0129491	SELP, APCS, CCL21, F9, PRDX5, FGF2, PLAU
GOTERM_BP_FAT	GO:0006955~immune response	7	0.0406923	IL4, GPI, CD86, CCL21, PPARG, PLA2G1B, CD4
GOTERM_BP_FAT	GO:0046649~lymphocyte activation	6	0.000810971	IL4, CD86, CD2, CD4, HPRT1, IFNAR1
GOTERM_BP_FAT	GO:0002684~positive regulation of immune system process	6	0.00179659	IL4, CD86, PLA2G1B, CD2, CD4, CACNB4
GOTERM_BP_FAT	GO:0045321~leukocyte activation	6	0.00193264	IL4, CD86, CD2, CD4, HPRT1, IFNAR1
GOTERM_BP_FAT	GO:0003006~reproductive developmental process	6	0.00272892	INHBB, HMGB2, PAFAH1B1, EPOR, PRM1, PPP2R2B
GOTERM_BP_FAT	GO:0016477~cell migration	6	0.00341277	SELP, CD34, PLA2G1B, PAFAH1B1, FGF2, PLAU
GOTERM_BP_FAT	GO:0001775~cell activation	6	0.00403096	IL4, CD86, CD2, CD4, HPRT1, IFNAR1
GOTERM_BP_FAT	GO:0051674~localization of cell	6	0.00535487	SELP, CD34, PLA2G1B, PAFAH1B1, FGF2, PLAU
GOTERM_BP_FAT	GO:0048870~cell motility	6	0.00535487	SELP, CD34, PLA2G1B, PAFAH1B1, FGF2, PLAU
GOTERM_BP_FAT	GO:0009719~response to endogenous stimulus	6	0.0164728	HMGB2, LDLR, GPX4, PPARG, PLA2G1B, HPRT1
GOTERM_BP_FAT	GO:0019953~sexual reproduction	6	0.0264241	OVGP1, HMGB2, GPX4, PAFAH1B1, PRM1, PPP2R2B
GOTERM_BP_FAT	GO:0032504~multicellular organism reproduction	6	0.0332236	INHBB, HMGB2, GPX4, PAFAH1B1, PRM1, PPP2R2B
GOTERM_BP_FAT	GO:0048609~reproductive process in a multicellular organism	6	0.0332236	INHBB, HMGB2, GPX4, PAFAH1B1, PRM1, PPP2R2B
GOTERM_BP_FAT	GO:0048878~chemical homeostasis	6	0.0398972	LDLR, PPARG, ACACA, EPOR, CACNB4, CHRNA1
GOTERM_BP_FAT	GO:0006576~biogenic amine metabolic process	5	0.000444296	MAOA, SULT1A1, PLA2G1B, PAFAH1B1, HPRT1
GOTERM_BP_FAT	GO:0050867~positive regulation of cell activation	5	0.000739386	IL4, SELP, CD86, CD2, CD4
GOTERM_BP_FAT	GO:0032101~regulation of response to external stimulus	5	0.00277982	SELP, GPX4, PPARG, FABP7, PLAU
GOTERM_BP_FAT	GO:0006935~chemotaxis	5	0.00284341	IL4, CCL21, PLA2G1B, FGF2, PLAU
GOTERM_BP_FAT	GO:0042330~taxis	5	0.00284341	IL4, CCL21, PLA2G1B, FGF2, PLAU
GOTERM_BP_FAT	GO:0050865~regulation of cell activation	5	0.00392059	IL4, SELP, CD86, CD2, CD4
GOTERM_BP_FAT	GO:0001817~regulation of cytokine production	5	0.00441965	INHBB, CD86, PPARG, CD4, IFNAR1
GOTERM_BP_FAT	GO:0045597~positive regulation of cell differentiation	5	0.0100225	CD86, CDKN2B, PPARG, NPPC, FGF2
GOTERM_BP_FAT	GO:0051094~positive regulation of developmental process	5	0.0191772	CD86, CDKN2B, PPARG, NPPC, FGF2
GOTERM_BP_FAT	GO:0007268~synaptic transmission	5	0.0240372	MAOA, PAFAH1B1, CACNB4, CHRNA1, FGF2
GOTERM_BP_FAT	GO:0007283~spermatogenesis	5	0.0267247	HMGB2, GPX4, PAFAH1B1, PRM1, PPP2R2B
GOTERM_BP_FAT	GO:0019226~transmission of nerve impulse	5	0.0399403	MAOA, PAFAH1B1, CACNB4, CHRNA1, FGF2
GOTERM_BP_FAT	GO:0008285~negative regulation of cell proliferation	5	0.0439238	CDKN2B, PPARG, NPPC, FABP7, FGF2
GOTERM_BP_FAT	GO:0009725~response to hormone stimulus	5	0.0461885	HMGB2, LDLR, GPX4, PPARG, PLA2G1B
GOTERM_BP_FAT	GO:0051338~regulation of transferase activity	5	0.0481253	CDKN2B, PPARG, PLA2G1B, CD4, FGF2
GOTERM_BP_FAT	GO:0001816~cytokine production	4	0.000644851	IL4, PLA2G1B, CD4, IFNAR1
GOTERM_BP_FAT	GO:0043193~positive regulation of gene-specific transcription	4	0.00404908	IL4, HMGB2, PPARG, PLA2G1B
GOTERM_BP_FAT	GO:0002696~positive regulation of leukocyte activation	4	0.00701711	IL4, CD86, CD2, CD4
GOTERM_BP_FAT	GO:0007565~female pregnancy	4	0.00776958	OVGP1, EPOR, PLAU, RPL29
GOTERM_BP_FAT	GO:0050863~regulation of T cell activation	4	0.00919751	IL4, CD86, CD2, CD4
GOTERM_BP_FAT	GO:0042110~T cell activation	4	0.0112455	CD86, CD2, CD4, IFNAR1
GOTERM_BP_FAT	GO:0032583~regulation of gene-specific transcription	4	0.0132704	IL4, HMGB2, PPARG, PLA2G1B
GOTERM_BP_FAT	GO:0051249~regulation of lymphocyte activation	4	0.0172859	IL4, CD86, CD2, CD4
GOTERM_BP_FAT	GO:0002694~regulation of leukocyte activation	4	0.0233449	IL4, CD86, CD2, CD4
GOTERM_BP_FAT	GO:0040007~growth	4	0.0299993	INHBB, FGFR2, CHRNA1, PLAU
GOTERM_BP_FAT	GO:0006163~purine nucleotide metabolic process	4	0.0312674	NPPC, CACNB4, HPRT1, GUCY2C
GOTERM_BP_FAT	GO:0048545~response to steroid hormone stimulus	4	0.0338875	HMGB2, LDLR, GPX4, PPARG
GOTERM_BP_FAT	GO:0008202~steroid metabolic process	4	0.0385016	IL4, LDLR, SULT1A1, FGF2
GOTERM_BP_FAT	GO:0048514~blood vessel morphogenesis	4	0.042916	SELP, GPI, FGF2, PLAU
GOTERM_BP_FAT	GO:0006584~catecholamine metabolic process	3	0.00696467	MAOA, SULT1A1, HPRT1
GOTERM_BP_FAT	GO:0009712~catechol metabolic process	3	0.00696467	MAOA, SULT1A1, HPRT1
GOTERM_BP_FAT	GO:0034311~diol metabolic process	3	0.00696467	MAOA, SULT1A1, HPRT1
GOTERM_BP_FAT	GO:0018958~phenol metabolic process	3	0.00736943	MAOA, SULT1A1, HPRT1
GOTERM_BP_FAT	GO:0009187~cyclic nucleotide metabolic process	3	0.00864593	NPPC, CACNB4, GUCY2C
GOTERM_BP_FAT	GO:0055088~lipid homeostasis	3	0.0152101	LDLR, PPARG, ACACA
GOTERM_BP_FAT	GO:0007286~spermatid development	3	0.0169517	PAFAH1B1, PRM1, PPP2R2B
GOTERM_BP_FAT	GO:0050900~leukocyte migration	3	0.0187742	SELP, CD34, PLA2G1B
GOTERM_BP_FAT	GO:0048515~spermatid differentiation	3	0.0187742	PAFAH1B1, PRM1, PPP2R2B
GOTERM_BP_FAT	GO:0050905~neuromuscular process	3	0.0219861	PAFAH1B1, CHRNA1, FABP7
GOTERM_BP_FAT	GO:0009123~nucleoside monophosphate metabolic process	3	0.0247077	NPPC, CACNB4, GUCY2C
GOTERM_BP_FAT	GO:0042035~regulation of cytokine biosynthetic process	3	0.0305378	INHBB, CD86, CD4
GOTERM_BP_FAT	GO:0050870~positive regulation of T cell activation	3	0.0320729	IL4, CD86, CD4
GOTERM_BP_FAT	GO:0006633~fatty acid biosynthetic process	3	0.0344316	SCD, PLA2G1B, ACACA
GOTERM_BP_FAT	GO:0001934~positive regulation of protein amino acid phosphorylation	3	0.0427593	IL4, CD4, FGF2
GOTERM_BP_FAT	GO:0010551~regulation of specific transcription from RNA polymerase II promoter	3	0.047178	HMGB2, PPARG, PLA2G1B
GOTERM_BP_FAT	GO:0042327~positive regulation of phosphorylation	3	0.0499066	IL4, CD4, FGF2
GOTERM_BP_FAT	GO:0051251~positive regulation of lymphocyte activation	3	0.0499066	IL4, CD86, CD4
GOTERM_BP_FAT	GO:0044241~lipid digestion	2	0.0363636	LDLR, PLA2G1B
GOTERM_BP_FAT	GO:0006182~cGMP biosynthetic process	2	0.0399278	NPPC, GUCY2C
GOTERM_BP_FAT	GO:0045086~positive regulation of interleukin-2 biosynthetic process	2	0.0470177	CD86, CD4
